# Supplementary material for: Crystal structure of 4-allyl­sulfanyl-1H-pyrazolo­[3,4-d]pyrimidine
Source: Acta Crystallogr Sect E Struct Rep Online. 2014 Aug 23;70(Pt 9):o1038. doi: 10.1107/S1600536814018042 (PMC4186177; doi:10.1107/S1600536814018042)
Supplement: Supplementary file 2 [file e-70-o1038-Isup2.hkl]

# 
# h,k,l, Fc-squared, Fo-squared, sigma(Fo-squared) and status flag 
# 
data_I
_shelx_title ' EL14_D028_DRX9 in Pbcn' 
_shelx_refln_list_code          4 
_shelx_F_calc_maximum      198.46 
_exptl_crystal_F_000       800.00 
_reflns_d_resolution_high  0.7601 
 
loop_ 
 _symmetry_equiv_pos_as_xyz 
 'x, y, z' 
 '-x+1/2, -y+1/2, z+1/2' 
 '-x, y, -z+1/2' 
 'x+1/2, -y+1/2, -z' 
 '-x, -y, -z' 
 'x-1/2, y-1/2, -z-1/2' 
 'x, -y, z-1/2' 
 '-x-1/2, y-1/2, z' 
 
_cell_length_a    18.5365 
_cell_length_b     5.1997 
_cell_length_c    19.0593 
_cell_angle_alpha  90.000 
_cell_angle_beta   90.000 
_cell_angle_gamma  90.000 
 
_shelx_F_squared_multiplier     1.000 
 
loop_ 
 _refln_index_h 
 _refln_index_k 
 _refln_index_l 
 _refln_F_squared_calc 
 _refln_F_squared_meas 
 _refln_F_squared_sigma 
 _refln_observed_status 
   4   0   0    27746.93    26635.85    525.79 o 
   6   0   0    25261.91    24067.04    519.19 o 
   8   0   0       50.46       46.79      5.45 o 
  10   0   0       23.08       10.45      5.62 o 
  12   0   0     5675.15     5460.36    149.60 o 
  14   0   0      158.20      175.22      9.46 o 
  16   0   0      243.25      196.67     17.08 o 
  18   0   0      689.39      765.67     26.50 o 
  20   0   0        8.51        9.72      7.52 o 
  22   0   0       18.31       27.35     13.83 o 
  24   0   0       24.74       19.53      9.33 o 
   1   1   0     1191.57     1224.74     18.83 o 
   3   1   0    16180.39    16380.48    215.80 o 
   5   1   0      873.84      804.65     13.55 o 
   7   1   0      163.75      135.76      4.96 o 
   9   1   0     1612.91     1544.56     22.99 o 
  11   1   0        1.56        8.80      2.18 o 
  13   1   0      511.36      492.75     10.05 o 
  15   1   0       29.12       24.00      3.83 o 
  17   1   0       63.53       59.88      5.08 o 
  19   1   0        3.91        9.54      4.61 o 
  21   1   0        0.24        3.62      4.85 o 
  23   1   0        0.08        0.46      5.31 o 
   0   2   0     1521.33     1602.65     38.32 o 
   2   2   0        1.74        8.42      2.62 o 
   4   2   0      257.65      311.62      7.04 o 
   6   2   0     1424.80     1494.92     22.89 o 
   8   2   0      989.57      923.54     17.22 o 
  10   2   0      249.98      275.94      7.52 o 
  12   2   0     1433.49     1310.48     23.62 o 
  14   2   0      282.05      262.51      7.05 o 
  16   2   0       25.11       20.21      5.05 o 
  18   2   0       19.16       24.95      6.22 o 
  20   2   0       36.61       41.22      6.39 o 
  22   2   0        0.26       -4.54      5.52 o 
   1   3   0      292.51      290.29      9.28 o 
   3   3   0     4667.83     4777.09     76.71 o 
   5   3   0      300.15      334.83      8.30 o 
   7   3   0      584.48      545.89     12.59 o 
   9   3   0      710.88      652.81     15.00 o 
  11   3   0      339.96      303.07     16.23 o 
  13   3   0      235.72      194.34     11.91 o 
  15   3   0      312.80      293.79      8.30 o 
  17   3   0        0.06       -4.04      4.04 o 
  19   3   0       13.83       10.10      7.75 o 
  21   3   0       27.11       28.21      6.73 o 
   0   4   0      225.49      240.21     14.58 o 
   2   4   0       56.04       57.30      7.49 o 
   4   4   0       84.55       90.68      8.24 o 
   6   4   0        3.45       -4.74      5.57 o 
   8   4   0      318.97      295.82     13.91 o 
  10   4   0       12.48       15.44      6.06 o 
  12   4   0       75.63       80.68      8.02 o 
  14   4   0      150.19      146.36     10.34 o 
  16   4   0      179.38      172.76      9.70 o 
  18   4   0       11.85       21.99      7.20 o 
   1   5   0       43.49       36.84      8.39 o 
   3   5   0       72.95       75.54     11.06 o 
   5   5   0       24.40       33.27      9.65 o 
   7   5   0       27.74       14.05      7.59 o 
   9   5   0       19.00       21.84      7.96 o 
  11   5   0       10.40       16.26      8.58 o 
  13   5   0        0.42       -2.70      6.72 o 
  15   5   0       57.61       92.53      9.91 o 
   0   6   0       48.37       51.03     22.50 o 
   2   6   0       43.10       49.80     18.75 o 
   4   6   0      157.76      129.09     18.72 o 
   6   6   0        2.40       12.56     10.45 o 
   8   6   0        6.02       -0.82      9.54 o 
  10   6   0        7.27        4.33     10.49 o 
   1   1   1      393.37      475.07      5.84 o 
   2   1   1     1106.13     1252.06     13.27 o 
   3   1   1     2310.27     2487.95     24.83 o 
   4   1   1     1669.53     1416.70     15.16 o 
   5   1   1      888.63      817.60      9.34 o 
   6   1   1      175.38      194.75      5.29 o 
   7   1   1      158.87      133.38      3.65 o 
   8   1   1      652.71      575.79      7.39 o 
   9   1   1      878.92      822.58     10.28 o 
  10   1   1      367.36      420.46      6.09 o 
  11   1   1       78.82       73.63      2.36 o 
  12   1   1      343.91      356.68      5.04 o 
  13   1   1       19.08       15.33      2.04 o 
  14   1   1       18.13       11.28      2.19 o 
  15   1   1      563.23      551.31      8.80 o 
  16   1   1       38.79       42.34      3.93 o 
  17   1   1       73.41       68.16      3.73 o 
  18   1   1        1.18        2.46      2.79 o 
  19   1   1       17.21       21.41      3.44 o 
  20   1   1        0.50        1.87      3.18 o 
  21   1   1       11.02       12.59      3.61 o 
  22   1   1        0.55        3.59      3.44 o 
  23   1   1        0.49       -3.17      4.08 o 
  24   1   1        0.23       -2.26      4.63 o 
   0   2   1      557.30      559.38     11.41 o 
   1   2   1      956.12      968.35     12.35 o 
   2   2   1      417.92      431.85      6.62 o 
   3   2   1     1846.83     1983.47     21.89 o 
   4   2   1      320.53      300.75      4.86 o 
   5   2   1     3704.73     3611.71     37.56 o 
   6   2   1     1371.37     1339.64     15.00 o 
   7   2   1     1762.93     1733.92     19.51 o 
   8   2   1        5.21        4.07      1.34 o 
   9   2   1       13.16       14.12      2.18 o 
  10   2   1      141.98      147.58      4.43 o 
  11   2   1      957.75      947.06     13.86 o 
  12   2   1      524.23      509.01      9.73 o 
  13   2   1       18.07       16.46      3.41 o 
  14   2   1       78.54       77.80      3.28 o 
  15   2   1      114.54      137.88      6.18 o 
  16   2   1        0.39        3.13      2.39 o 
  17   2   1        9.54        7.25      2.71 o 
  18   2   1       79.13       85.17      4.52 o 
  19   2   1      133.74      131.23      6.15 o 
  20   2   1        0.05        1.94      3.57 o 
  21   2   1        2.29        5.63      4.27 o 
  22   2   1       10.74       11.57      4.77 o 
  23   2   1       11.80       14.09      4.75 o 
   1   3   1      365.10      329.58      6.71 o 
   2   3   1      262.66      291.59      7.02 o 
   3   3   1       21.92       13.86      2.75 o 
   4   3   1      189.05      231.97      5.83 o 
   5   3   1        0.22       -1.87      2.16 o 
   6   3   1      132.03      159.24      4.64 o 
   7   3   1        4.12        2.32      1.85 o 
   8   3   1      231.14      251.89      5.89 o 
   9   3   1        7.84       14.07      2.99 o 
  10   3   1        0.03       -2.49      2.49 o 
  11   3   1        0.01       -2.54      2.71 o 
  12   3   1       77.90       74.89      3.97 o 
  13   3   1        1.02       -0.11      2.79 o 
  14   3   1       36.87       39.40      3.59 o 
  15   3   1       15.05       19.86      3.09 o 
  16   3   1       19.24       13.82      3.33 o 
  17   3   1        2.79        5.68      3.23 o 
  18   3   1       13.70       10.95      3.55 o 
  19   3   1        1.47       -1.45      4.41 o 
  20   3   1        5.06       12.65      3.41 o 
  21   3   1        1.48        4.47      3.99 o 
   0   4   1      108.52       96.99      7.15 o 
   1   4   1        0.06       -2.86      3.27 o 
   2   4   1       32.86       23.95      3.89 o 
   3   4   1        0.50       -3.36      3.36 o 
   4   4   1       25.76       37.14      4.32 o 
   5   4   1       31.27       30.29      4.18 o 
   6   4   1       75.36       69.06      5.31 o 
   7   4   1      188.26      206.28      7.77 o 
   8   4   1       69.94       59.63      5.30 o 
   9   4   1       31.73       28.51      4.52 o 
  10   4   1       85.72       86.71      5.78 o 
  11   4   1       43.98       39.49      4.80 o 
  12   4   1       31.99       29.70      5.33 o 
  13   4   1       19.23       12.98      4.07 o 
  14   4   1        0.16        3.14      3.68 o 
  15   4   1        3.96        1.97      3.62 o 
  16   4   1       10.75        8.66      5.14 o 
  17   4   1        2.85       10.46      4.27 o 
  18   4   1        2.11        5.80      4.80 o 
  19   4   1        1.99       -1.68      4.75 o 
   1   5   1      213.99      259.83     11.78 o 
   2   5   1      320.93      355.08     12.73 o 
   3   5   1       36.38       38.64      7.01 o 
   4   5   1      141.09      146.73      9.44 o 
   5   5   1       18.95       22.38      5.91 o 
   6   5   1       22.89        5.51      5.29 o 
   7   5   1       54.28       74.70      6.75 o 
   8   5   1      121.39      115.38      7.87 o 
   9   5   1        6.08        4.85      5.10 o 
  10   5   1       15.65       18.40      5.36 o 
  11   5   1       20.98       14.63      5.34 o 
  12   5   1        4.03        2.54      4.79 o 
  13   5   1       10.61        6.26      5.13 o 
  14   5   1        1.75        6.89      4.88 o 
  15   5   1       11.42       14.22      5.47 o 
  16   5   1       36.19       33.25      5.99 o 
   0   6   1       31.43       29.33     14.41 o 
   1   6   1       11.49        1.00      8.32 o 
   2   6   1       30.56       35.05      8.99 o 
   3   6   1       81.13       82.39     10.50 o 
   4   6   1        0.51       15.80      8.18 o 
   5   6   1       20.76       29.80     12.86 o 
   6   6   1        7.70        3.26      7.06 o 
   7   6   1       19.03       30.16      9.74 o 
   8   6   1        3.14       -6.44      7.38 o 
   9   6   1        5.43        5.82      7.11 o 
  10   6   1        5.93        5.37      7.22 o 
  11   6   1        3.07        3.13      7.05 o 
   1   0   2    10660.94     8216.38    464.38 o 
   2   0   2     4901.96     4380.61     67.48 o 
   3   0   2    11203.44    10306.34    150.45 o 
   4   0   2      104.54      124.50      3.27 o 
   5   0   2      869.41      777.70     15.63 o 
   6   0   2     1270.66     1096.93     16.36 o 
   7   0   2       28.07       35.45      2.26 o 
   8   0   2       84.45       85.13      3.18 o 
   9   0   2      178.06      159.36      5.66 o 
  10   0   2      589.28      577.29     10.12 o 
  11   0   2      219.91      200.88      5.41 o 
  12   0   2      797.95      759.29     14.28 o 
  13   0   2      202.13      222.29      7.64 o 
  14   0   2       89.02      101.47      5.71 o 
  15   0   2       84.04       90.87      5.81 o 
  16   0   2       18.70       17.81      4.27 o 
  17   0   2      522.11      545.22     14.73 o 
  18   0   2       41.76       34.79      5.54 o 
  19   0   2       13.14       25.17      7.19 o 
  20   0   2        0.92       -4.87      4.87 o 
  21   0   2        0.33       -0.49      5.13 o 
  22   0   2        0.81        1.51      5.41 o 
  23   0   2       42.75       49.04      8.23 o 
  24   0   2        1.90       11.25      6.76 o 
   1   1   2     5020.69     5195.39     51.15 o 
   2   1   2      515.87      611.23      6.96 o 
   3   1   2    10677.21    10752.27    102.41 o 
   4   1   2     2341.86     2338.10     25.79 o 
   5   1   2        0.80        2.48      1.20 o 
   6   1   2        9.26        3.73      1.48 o 
   7   1   2     1696.03     1552.06     18.73 o 
   8   1   2      919.93      864.33     12.13 o 
   9   1   2       16.69       11.61      2.13 o 
  10   1   2      199.04      240.60      5.54 o 
  11   1   2        3.64        5.17      2.14 o 
  12   1   2      148.16      161.43      3.87 o 
  13   1   2       23.38       22.48      2.31 o 
  14   1   2      187.15      196.33      5.31 o 
  15   1   2        3.99       10.92      2.45 o 
  16   1   2       20.41       18.50      3.25 o 
  17   1   2      167.93      178.53      5.24 o 
  18   1   2       12.44        9.52      2.79 o 
  19   1   2        9.98       12.48      3.23 o 
  20   1   2       41.29       46.93      4.10 o 
  21   1   2       30.76       28.87      4.48 o 
  22   1   2        0.50        0.72      3.93 o 
  23   1   2        1.59        3.41      4.24 o 
  24   1   2        1.03        3.50      4.54 o 
   0   2   2     2031.92     2224.40     34.54 o 
   1   2   2        6.15        5.62      1.91 o 
   2   2   2     1954.46     2075.03     23.50 o 
   3   2   2       22.66       30.41      2.09 o 
   4   2   2        0.04        3.99      1.48 o 
   5   2   2       36.97       35.65      2.10 o 
   6   2   2       18.90       23.74      1.84 o 
   7   2   2      549.69      538.40      7.53 o 
   8   2   2       98.08       94.84      4.28 o 
   9   2   2        0.04       -1.77      1.77 o 
  10   2   2       13.68       18.45      2.89 o 
  11   2   2      286.05      309.38      7.42 o 
  12   2   2       68.44       77.43      4.67 o 
  13   2   2       10.76       10.17      3.37 o 
  14   2   2      296.45      275.44      6.89 o 
  15   2   2       41.60       49.31      4.01 o 
  16   2   2        1.85        1.63      2.46 o 
  17   2   2        0.01       -1.30      2.59 o 
  18   2   2        0.83        4.87      2.98 o 
  19   2   2        4.77        5.45      3.58 o 
  20   2   2       26.03       29.28      5.02 o 
  21   2   2        3.28        9.90      3.56 o 
  22   2   2        0.51       -0.50      3.43 o 
  23   2   2        1.79        2.57      4.47 o 
   1   3   2      120.48      146.91      4.95 o 
   2   3   2      372.29      339.35      7.49 o 
   3   3   2       33.55       45.88      3.35 o 
   4   3   2     2106.99     2088.34     24.61 o 
   5   3   2      738.70      728.45     10.13 o 
   6   3   2      212.39      229.95      5.60 o 
   7   3   2        7.52        8.32      2.30 o 
   8   3   2      745.94      732.57     12.41 o 
   9   3   2      472.11      479.89      8.17 o 
  10   3   2      183.64      178.88      5.25 o 
  11   3   2        3.48        4.60      2.69 o 
  12   3   2       91.59       95.67      4.41 o 
  13   3   2       59.95       61.09      3.92 o 
  14   3   2       88.75      102.67      6.61 o 
  15   3   2       14.80       14.57      3.13 o 
  16   3   2       31.79       31.32      3.79 o 
  17   3   2       11.42       10.00      3.07 o 
  18   3   2        0.72        3.14      2.94 o 
  19   3   2        4.19        1.59      3.45 o 
  20   3   2       29.71       30.75      4.01 o 
  21   3   2        0.08       -0.59      3.61 o 
   0   4   2      199.20      231.34     14.16 o 
   1   4   2      425.93      453.75      9.44 o 
   2   4   2       16.85       19.13      3.83 o 
   3   4   2       56.83       56.88      4.72 o 
   4   4   2       28.95       29.08      4.18 o 
   5   4   2      126.06      148.57      6.57 o 
   6   4   2      224.26      240.13     12.24 o 
   7   4   2      287.51      304.05      9.70 o 
   8   4   2        1.83        5.47      3.82 o 
   9   4   2       29.25       14.49      4.12 o 
  10   4   2       63.34       70.61      6.12 o 
  11   4   2       78.02       89.72      5.86 o 
  12   4   2        5.73        5.34      3.77 o 
  13   4   2      100.60      104.93      6.05 o 
  14   4   2       18.36       30.38      4.29 o 
  15   4   2       27.64       37.93      5.21 o 
  16   4   2        2.66        7.20      4.45 o 
  17   4   2       51.12       53.23      5.51 o 
  18   4   2       20.85       15.80      4.48 o 
  19   4   2        4.64        2.46      4.86 o 
   1   5   2       94.40      106.82      7.65 o 
   2   5   2        8.32        5.11      5.35 o 
   3   5   2        1.42       -0.91      5.58 o 
   4   5   2        0.10       -4.16      5.78 o 
   5   5   2       11.89        6.67      5.26 o 
   6   5   2        2.51       -3.15      5.14 o 
   7   5   2        1.76        2.71      5.37 o 
   8   5   2        5.28        8.70      5.27 o 
   9   5   2        0.85       -3.43      4.90 o 
  10   5   2        0.23       -2.56      4.94 o 
  11   5   2       12.35        9.89      5.13 o 
  12   5   2       10.93       14.25      5.48 o 
  13   5   2        0.01        1.32      4.88 o 
  14   5   2        6.92       10.78      5.93 o 
  15   5   2        6.83        4.72      4.87 o 
  16   5   2        2.33       -3.58      5.86 o 
   0   6   2       29.68       33.98     15.03 o 
   1   6   2       53.45       49.53     11.20 o 
   2   6   2        8.78       11.44      7.97 o 
   3   6   2        1.69       -1.79      7.63 o 
   4   6   2        0.51        1.91      7.31 o 
   5   6   2       53.81       61.43      9.41 o 
   6   6   2       85.06       68.35      9.07 o 
   7   6   2        8.59       18.44      7.63 o 
   8   6   2        0.00       -6.63      6.63 o 
   9   6   2        1.84       17.19      7.51 o 
  10   6   2        8.68        3.90      7.11 o 
  11   6   2        6.90       13.63      7.47 o 
   1   1   3       80.77      102.60      2.95 o 
   2   1   3    39387.68    37563.70    374.19 o 
   3   1   3    12362.34    12765.60    124.52 o 
   4   1   3     1521.60     1302.83     14.20 o 
   5   1   3      516.19      562.31      7.66 o 
   6   1   3      342.75      347.36      5.88 o 
   7   1   3        0.14       -0.53      1.74 o 
   8   1   3     2935.43     2661.51     32.20 o 
   9   1   3     1477.30     1437.30     18.58 o 
  10   1   3     2601.48     2442.09     30.06 o 
  11   1   3        6.05       13.65      2.39 o 
  12   1   3        1.01       -0.14      2.22 o 
  13   1   3        9.69       11.25      2.43 o 
  14   1   3     1018.66      965.27     12.85 o 
  15   1   3      733.32      688.62     12.45 o 
  16   1   3      121.46      140.26      4.83 o 
  17   1   3      145.30      150.04      7.27 o 
  18   1   3       41.12       35.34      4.05 o 
  19   1   3        0.00       -0.82      3.52 o 
  20   1   3       36.08       45.44      4.71 o 
  21   1   3        6.19        6.71      4.11 o 
  22   1   3        3.98        8.83      4.18 o 
  23   1   3        0.67        0.79      4.32 o 
   0   2   3     1932.95     2112.50     35.03 o 
   1   2   3     1892.09     1753.17     20.88 o 
   2   2   3       52.99       88.22      3.14 o 
   3   2   3      209.81      264.60      4.77 o 
   4   2   3        7.66        9.31      1.56 o 
   5   2   3     3849.28     3770.87     40.02 o 
   6   2   3     1461.60     1478.86     17.44 o 
   7   2   3       75.79       56.90      2.42 o 
   8   2   3       55.21       67.19      2.96 o 
   9   2   3      225.63      256.42      9.89 o 
  10   2   3       72.92       74.27      3.76 o 
  11   2   3     1113.27      956.00     14.57 o 
  12   2   3      347.43      349.27      9.45 o 
  13   2   3      180.13      188.62      8.00 o 
  14   2   3       23.98       25.72      3.82 o 
  15   2   3      113.35      118.84      5.76 o 
  16   2   3       13.81       16.12      4.10 o 
  17   2   3       80.76       85.65      4.18 o 
  18   2   3       50.46       48.26      4.02 o 
  19   2   3        0.10        2.82      3.08 o 
  20   2   3        5.12        7.19      3.47 o 
  21   2   3        1.90        0.85      3.49 o 
  22   2   3        3.79        3.91      3.86 o 
  23   2   3        4.86        7.59      4.01 o 
   1   3   3      214.16      234.22      6.26 o 
   2   3   3      298.18      304.42      6.66 o 
   3   3   3      452.65      432.23      7.93 o 
   4   3   3       14.96       16.20      2.74 o 
   5   3   3       23.47       18.94      2.50 o 
   6   3   3       65.13       75.36      3.47 o 
   7   3   3       28.88       37.19      2.97 o 
   8   3   3       48.43       45.51      3.10 o 
   9   3   3        3.89        6.85      2.67 o 
  10   3   3       13.76       17.17      2.89 o 
  11   3   3       33.76       45.98      3.40 o 
  12   3   3      266.40      241.28      8.89 o 
  13   3   3       18.25       17.27      3.04 o 
  14   3   3       44.56       53.47      5.23 o 
  15   3   3        7.18        9.97      3.01 o 
  16   3   3       22.53       17.20      3.82 o 
  17   3   3        2.39        5.64      3.05 o 
  18   3   3        0.02       -3.45      3.45 o 
  19   3   3        3.56        2.05      3.03 o 
  20   3   3        1.12        1.54      3.35 o 
  21   3   3        7.16        8.95      4.23 o 
   0   4   3      131.52      115.76      8.62 o 
   1   4   3      835.75      869.75     14.12 o 
   2   4   3        0.78        2.37      3.50 o 
   3   4   3       31.24       31.69      4.35 o 
   4   4   3        7.05        3.41      3.65 o 
   5   4   3      534.73      527.90     11.56 o 
   6   4   3        9.38       18.64      4.71 o 
   7   4   3      272.00      295.61      9.53 o 
   8   4   3       92.03       90.69      5.76 o 
   9   4   3       10.70       11.47      4.01 o 
  10   4   3       38.43       32.40      4.50 o 
  11   4   3       51.25       51.40      4.90 o 
  12   4   3       39.42       48.26      6.05 o 
  13   4   3      212.71      214.28      7.93 o 
  14   4   3        5.63        9.74      4.49 o 
  15   4   3       11.35        4.57      4.43 o 
  16   4   3        1.09       -1.16      4.43 o 
  17   4   3       23.28       21.60      4.76 o 
  18   4   3        0.70        4.22      4.35 o 
  19   4   3        4.55        8.55      4.39 o 
   1   5   3      341.90      332.05     12.25 o 
   2   5   3      189.23      199.09     10.27 o 
   3   5   3        5.73       -0.48      5.56 o 
   4   5   3       14.73        9.15      5.91 o 
   5   5   3        1.33        1.09      5.29 o 
   6   5   3        4.57        9.04      5.68 o 
   7   5   3       49.01       39.18      6.57 o 
   8   5   3        6.25        5.50      5.78 o 
   9   5   3       22.02        3.10      5.08 o 
  10   5   3       37.18       39.88      6.09 o 
  11   5   3       42.35       52.23      6.31 o 
  12   5   3        0.37        2.73      5.05 o 
  13   5   3        2.34        5.70      4.78 o 
  14   5   3       36.15       38.68      5.76 o 
  15   5   3        2.00        3.06      4.84 o 
  16   5   3        1.09        4.18      5.97 o 
   0   6   3       64.87       48.14     16.82 o 
   1   6   3       11.67       -5.79      8.03 o 
   2   6   3       41.14       49.99     10.07 o 
   3   6   3        4.16       12.24      8.23 o 
   4   6   3        0.00       10.45      7.83 o 
   5   6   3        6.35        8.80      8.19 o 
   6   6   3       10.37        2.90      7.44 o 
   7   6   3        0.00       15.73      7.42 o 
   8   6   3        3.14       -6.47      7.08 o 
   9   6   3        0.22        5.56      7.25 o 
  10   6   3        9.12        4.94      6.89 o 
  11   6   3        8.14       11.90      7.66 o 
   0   0   4      372.03      308.18     10.28 o 
   1   0   4        1.49        3.15      1.72 o 
   2   0   4     2627.64     2558.42     41.78 o 
   3   0   4       95.34       74.67      3.94 o 
   4   0   4     6814.96     6809.78    112.20 o 
   5   0   4      472.02      375.39      7.71 o 
   6   0   4     4549.54     4365.33     65.12 o 
   7   0   4      435.97      540.18      9.27 o 
   8   0   4      238.38      245.41      5.54 o 
   9   0   4      993.71      921.02     14.85 o 
  10   0   4        2.43        5.63      2.37 o 
  11   0   4      266.94      289.07      7.92 o 
  12   0   4       32.67       32.44      3.51 o 
  13   0   4      191.84      193.62      6.80 o 
  14   0   4      110.90      107.46      5.59 o 
  15   0   4      429.62      471.41     11.82 o 
  16   0   4       47.35       42.02      5.34 o 
  17   0   4      110.90      123.29      7.59 o 
  18   0   4       34.95       35.51      5.49 o 
  19   0   4       39.07       21.89      5.38 o 
  20   0   4        5.86        4.88      5.09 o 
  21   0   4        0.46       -5.08      5.08 o 
  22   0   4        0.76        7.03      6.07 o 
  23   0   4        4.97       13.74      6.85 o 
  24   0   4        0.80       -5.55      5.89 o 
   1   1   4     5865.17     6070.79     66.55 o 
   2   1   4     4947.23     4467.29     46.78 o 
   3   1   4     6869.74     6315.39     69.79 o 
   4   1   4      145.59      186.87      3.30 o 
   5   1   4     2149.25     2250.47     24.32 o 
   6   1   4     1757.03     1699.20     21.64 o 
   7   1   4       35.58       40.78      2.09 o 
   8   1   4      335.55      375.12      6.64 o 
   9   1   4     2419.86     2426.09     29.88 o 
  10   1   4        0.45        7.88      2.42 o 
  11   1   4        0.44       -1.97      1.97 o 
  12   1   4        4.68        2.73      2.02 o 
  13   1   4       59.46       64.61      3.82 o 
  14   1   4        1.63        0.26      2.48 o 
  15   1   4       17.55       14.40      3.19 o 
  16   1   4       69.70       71.49      4.22 o 
  17   1   4       97.26       89.25      5.38 o 
  18   1   4        2.57       -0.06      3.29 o 
  19   1   4        1.11        3.70      3.76 o 
  20   1   4       45.73       43.66      4.77 o 
  21   1   4       42.35       38.34      4.75 o 
  22   1   4        0.89       -0.30      4.16 o 
  23   1   4        0.32        2.61      4.40 o 
   0   2   4        9.70       13.57      2.60 o 
   1   2   4      724.39      904.54     11.19 o 
   2   2   4      864.35      889.20     11.40 o 
   3   2   4        0.66        3.72      1.79 o 
   4   2   4      348.48      354.68      5.72 o 
   5   2   4     1935.42     2144.97     23.17 o 
   6   2   4      166.38      160.97      4.18 o 
   7   2   4        0.05       -1.52      1.52 o 
   8   2   4       15.17       27.86      2.17 o 
   9   2   4      187.66      218.34      5.99 o 
  10   2   4        1.65        5.19      2.61 o 
  11   2   4       27.38       30.21      3.89 o 
  12   2   4        3.00        0.98      3.16 o 
  13   2   4       89.39       84.29      4.98 o 
  14   2   4       77.82       83.67      5.11 o 
  15   2   4       35.36       33.32      4.25 o 
  16   2   4        1.47        2.99      3.60 o 
  17   2   4       55.98       52.67      5.03 o 
  18   2   4       19.35       21.59      4.48 o 
  19   2   4        0.00       -0.11      3.88 o 
  20   2   4        3.84        3.34      3.25 o 
  21   2   4        3.47       -2.42      3.92 o 
  22   2   4        0.29       -2.16      3.75 o 
   1   3   4        0.07        0.19      2.51 o 
   2   3   4      129.17      146.60      6.58 o 
   3   3   4      665.37      633.72      9.94 o 
   4   3   4       71.08       66.84      3.68 o 
   5   3   4      540.78      533.02      9.18 o 
   6   3   4       22.71       27.70      2.79 o 
   7   3   4      441.36      413.36      7.64 o 
   8   3   4      165.89      189.22      5.40 o 
   9   3   4      486.75      483.65      8.43 o 
  10   3   4      391.95      347.39      9.12 o 
  11   3   4       13.19        7.42      2.45 o 
  12   3   4      162.68      177.35      7.84 o 
  13   3   4       47.08       39.71      3.41 o 
  14   3   4      143.83      147.39      7.41 o 
  15   3   4        2.99       -3.19      3.19 o 
  16   3   4        3.74        0.29      4.40 o 
  17   3   4       55.02       68.96      6.36 o 
  18   3   4       17.14       22.67      5.64 o 
  19   3   4        5.47        2.27      6.43 o 
  20   3   4        2.27       -0.34      5.14 o 
  21   3   4       16.15       11.78      6.34 o 
   0   4   4     1165.66     1140.49     25.18 o 
   1   4   4       41.23       50.23      4.65 o 
   2   4   4        2.16        0.21      3.70 o 
   3   4   4       66.41       59.79      4.81 o 
   4   4   4      184.69      199.89      7.50 o 
   5   4   4        2.31       -2.96      3.88 o 
   6   4   4      176.22      175.10     11.79 o 
   7   4   4        7.36        5.41      4.34 o 
   8   4   4        4.73       12.64      4.20 o 
   9   4   4        9.68       13.95      4.16 o 
  10   4   4      122.94      110.66      6.22 o 
  11   4   4        1.85        5.68      5.42 o 
  12   4   4        7.48       23.83      4.10 o 
  13   4   4        1.47        2.29      3.67 o 
  14   4   4       13.34       16.21      4.81 o 
  15   4   4        0.66        4.59      4.50 o 
  16   4   4       31.40       31.31      5.40 o 
  17   4   4        1.30        0.27      4.22 o 
  18   4   4       11.86        6.93      5.73 o 
  19   4   4        0.44        2.76      4.32 o 
   1   5   4       45.08       42.34      6.88 o 
   2   5   4       89.46       90.76      8.00 o 
   3   5   4       56.60       71.58      7.51 o 
   4   5   4       26.88       37.02      6.83 o 
   5   5   4        1.64       -3.08      5.29 o 
   6   5   4        1.12       -4.52      5.40 o 
   7   5   4        9.94       15.29      5.88 o 
   8   5   4        1.96        0.43      5.40 o 
   9   5   4        1.16        4.77      5.57 o 
  10   5   4        0.08       -0.44      5.32 o 
  11   5   4        0.56       -4.85      5.18 o 
  12   5   4        1.67       -4.90      4.90 o 
  13   5   4        1.44        2.31      4.91 o 
  14   5   4        2.57        6.06      4.95 o 
  15   5   4        0.28        0.88      5.83 o 
  16   5   4        2.45       10.57      6.32 o 
   0   6   4        6.19       23.52     14.74 o 
   1   6   4        5.51        9.49      8.84 o 
   2   6   4       51.25       53.75     10.59 o 
   3   6   4        0.10       -1.76      7.74 o 
   4   6   4       18.55       19.47      7.91 o 
   5   6   4        5.85        9.66      7.80 o 
   6   6   4       39.10       40.45     10.29 o 
   7   6   4        2.73        6.63      7.44 o 
   8   6   4       13.18       13.19      7.57 o 
   9   6   4        1.68        3.43      6.90 o 
  10   6   4       14.60       24.36      7.74 o 
  11   6   4        6.65       16.59      7.74 o 
   1   1   5     6573.18     6519.20     76.48 o 
   2   1   5     4020.61     4152.06     49.27 o 
   3   1   5       13.23       13.20      1.58 o 
   4   1   5      835.37      741.05      9.11 o 
   5   1   5      900.25      943.97     11.89 o 
   6   1   5      104.86      117.71      4.18 o 
   7   1   5      519.48      478.81      6.83 o 
   8   1   5       51.43       53.99      2.56 o 
   9   1   5      748.47      704.74     12.37 o 
  10   1   5      135.73      140.03      3.86 o 
  11   1   5       29.56       29.74      2.37 o 
  12   1   5       23.39       19.91      2.57 o 
  13   1   5      149.08      157.59      4.61 o 
  14   1   5      204.48      203.52      6.36 o 
  15   1   5       38.37       39.53      3.62 o 
  16   1   5        0.09        0.30      2.91 o 
  17   1   5       89.74       73.94      4.75 o 
  18   1   5        5.01       12.61      3.93 o 
  19   1   5       50.87       64.24      5.03 o 
  20   1   5        0.55       -2.88      4.28 o 
  21   1   5       13.97       14.22      4.37 o 
  22   1   5        0.00        0.76      4.38 o 
  23   1   5        0.31       -4.55      4.55 o 
   0   2   5      152.08      180.26      6.38 o 
   1   2   5       90.30       73.28      3.37 o 
   2   2   5     2158.17     2047.60     23.64 o 
   3   2   5        7.94       17.21      2.32 o 
   4   2   5      220.18      225.60      5.61 o 
   5   2   5        6.56       16.40      2.61 o 
   6   2   5     2773.57     2702.46     29.66 o 
   7   2   5      221.75      224.06      4.64 o 
   8   2   5        0.12        0.76      1.74 o 
   9   2   5       10.83        9.75      2.47 o 
  10   2   5      440.80      419.00      8.33 o 
  11   2   5       26.42       24.80      3.35 o 
  12   2   5      509.34      491.49     10.74 o 
  13   2   5       26.84       40.77      4.36 o 
  14   2   5       54.46       54.24      4.75 o 
  15   2   5       13.48        9.51      3.80 o 
  16   2   5       36.64       55.70      5.36 o 
  17   2   5        0.16       -3.05      3.95 o 
  18   2   5       46.62       50.14      7.59 o 
  19   2   5       10.24       12.37      3.43 o 
  20   2   5        0.40       -0.57      3.39 o 
  21   2   5        3.58        8.22      3.71 o 
  22   2   5       10.33       11.19      4.26 o 
   1   3   5        0.03       -2.51      2.51 o 
   2   3   5      235.65      263.70      6.65 o 
   3   3   5      895.15      960.30     13.51 o 
   4   3   5        6.93        6.54      2.72 o 
   5   3   5       34.98       35.17      4.03 o 
   6   3   5        0.65       -1.38      2.43 o 
   7   3   5       22.41       25.83      3.17 o 
   8   3   5        1.59        3.41      2.87 o 
   9   3   5      207.08      184.56      5.50 o 
  10   3   5        6.64        6.60      3.73 o 
  11   3   5       66.89       53.91      3.72 o 
  12   3   5      103.20      116.04      7.12 o 
  13   3   5       42.14       39.46      3.63 o 
  14   3   5       37.09       32.41      4.31 o 
  15   3   5      204.24      191.66      8.77 o 
  16   3   5        4.77       10.50      4.97 o 
  17   3   5       41.89       37.44      5.98 o 
  18   3   5        0.81        2.05      4.86 o 
  19   3   5        0.42        0.12      5.14 o 
  20   3   5        0.12       -0.37      5.16 o 
  21   3   5        6.77       -4.26      5.41 o 
   0   4   5      194.70      187.23     10.42 o 
   1   4   5       16.15       10.42      4.09 o 
   2   4   5      309.90      305.12      8.98 o 
   3   4   5        1.43        0.42      3.76 o 
   4   4   5      349.68      343.40     10.29 o 
   5   4   5        0.10        0.14      3.87 o 
   6   4   5      289.55      276.33      9.79 o 
   7   4   5       17.69       14.43      4.47 o 
   8   4   5        0.68       -3.85      3.85 o 
   9   4   5       10.80        8.98      5.96 o 
  10   4   5       73.55       79.47      5.55 o 
  11   4   5        0.98       -1.28      3.74 o 
  12   4   5        1.87       -1.31      3.65 o 
  13   4   5       52.70       58.69      5.64 o 
  14   4   5       60.51       47.66      5.68 o 
  15   4   5        4.81        5.38      4.71 o 
  16   4   5       32.32       26.14      6.84 o 
  17   4   5        0.03       -2.73      4.32 o 
  18   4   5        5.74        9.65      5.85 o 
  19   4   5        0.56       -2.33      4.28 o 
   1   5   5       40.17       40.04      6.77 o 
   2   5   5       15.98       13.34      5.96 o 
   3   5   5      256.27      253.24     11.74 o 
   4   5   5       35.44       40.03      7.10 o 
   5   5   5       35.59       42.33      6.80 o 
   6   5   5        7.01       10.44      5.76 o 
   7   5   5       63.13       80.47      7.77 o 
   8   5   5       70.84       63.80      7.31 o 
   9   5   5      166.84      170.02      9.72 o 
  10   5   5        1.11        2.15      5.46 o 
  11   5   5        0.19       -1.55      5.02 o 
  12   5   5       13.54       15.17      7.68 o 
  13   5   5       24.41       23.18      6.41 o 
  14   5   5        1.03        3.06      6.31 o 
  15   5   5       37.09       47.91      7.92 o 
   0   6   5       41.39       39.61     15.18 o 
   1   6   5        0.10       -8.83      8.83 o 
   2   6   5        0.40        5.53      8.66 o 
   3   6   5        1.39      -10.00     11.61 o 
   4   6   5       19.30       24.41      8.21 o 
   5   6   5        0.00       -0.25      7.82 o 
   6   6   5        1.28       10.88      7.88 o 
   7   6   5       11.02       20.62     10.33 o 
   8   6   5        0.01       -3.26      6.91 o 
   9   6   5        0.00        2.61      7.27 o 
  10   6   5        3.68        0.95      6.98 o 
   0   0   6    10799.75     8612.99    265.89 o 
   1   0   6     4656.29     4715.69     78.72 o 
   2   0   6     3445.34     3270.00     51.59 o 
   3   0   6        6.39        4.09      2.17 o 
   4   0   6     1680.50     1307.30     21.96 o 
   5   0   6     3821.73     3826.08     57.99 o 
   6   0   6     1672.27     1525.13     25.58 o 
   7   0   6     2294.42     2119.99     35.34 o 
   8   0   6     4785.40     4843.87     77.38 o 
   9   0   6        5.66       23.37      2.95 o 
  10   0   6     1468.10     1521.42     24.98 o 
  11   0   6     1095.93      952.18     16.94 o 
  12   0   6      642.53      662.09     17.54 o 
  13   0   6      867.23      772.43     16.02 o 
  14   0   6      181.66      155.59      7.15 o 
  15   0   6      274.36      242.69      8.96 o 
  16   0   6      416.90      428.85     12.60 o 
  17   0   6      390.51      386.36     12.30 o 
  18   0   6        3.13        5.18      4.68 o 
  19   0   6      121.62      131.21      9.53 o 
  20   0   6       25.50       23.23      6.29 o 
  21   0   6        4.14        0.69      5.43 o 
  22   0   6        0.93        1.91      5.71 o 
  23   0   6        2.30        7.01      6.17 o 
   1   1   6      258.39      196.76      4.69 o 
   2   1   6     1719.01     1798.64     23.22 o 
   3   1   6      736.83      647.49      8.92 o 
   4   1   6     1427.91     1467.70     18.26 o 
   5   1   6      425.48      432.26      6.55 o 
   6   1   6        0.92        2.15      1.65 o 
   7   1   6       42.38       47.37      2.40 o 
   8   1   6      672.39      671.26      8.95 o 
   9   1   6       38.88       46.05      2.88 o 
  10   1   6      333.74      314.74      5.29 o 
  11   1   6      148.81      166.11      4.68 o 
  12   1   6       23.22       24.50      2.22 o 
  13   1   6       60.28       76.37      3.12 o 
  14   1   6      102.57       93.56      4.06 o 
  15   1   6        5.61        2.54      2.93 o 
  16   1   6        3.08       -0.37      3.09 o 
  17   1   6        0.13        1.67      3.35 o 
  18   1   6       26.23       29.64      4.13 o 
  19   1   6       15.02       16.25      4.12 o 
  20   1   6       49.42       44.59      4.92 o 
  21   1   6        0.01       -2.54      4.05 o 
  22   1   6        0.23       -4.59      4.63 o 
  23   1   6        1.54        1.13      4.97 o 
   0   2   6      249.06      259.07      7.38 o 
   1   2   6     1716.59     1680.52     20.46 o 
   2   2   6      405.62      429.64      6.92 o 
   3   2   6      125.71      210.67      5.33 o 
   4   2   6     1773.48     1768.88     21.56 o 
   5   2   6     1610.28     1466.18     17.19 o 
   6   2   6      113.64      137.75      3.98 o 
   7   2   6        0.72        3.80      2.06 o 
   8   2   6       40.10       42.24      3.36 o 
   9   2   6       86.13       88.15      3.27 o 
  10   2   6       71.75       56.13      2.96 o 
  11   2   6       53.51       52.74      4.08 o 
  12   2   6        2.44        4.24      3.49 o 
  13   2   6      238.58      248.70     11.31 o 
  14   2   6       29.76       39.68      4.60 o 
  15   2   6        0.21       -3.42      3.73 o 
  16   2   6       40.07       37.02      4.87 o 
  17   2   6       25.42       25.34      5.02 o 
  18   2   6        0.92        4.13      5.28 o 
  19   2   6       15.76       14.47      3.48 o 
  20   2   6        1.68       -1.05      3.66 o 
  21   2   6        1.90        0.17      3.80 o 
  22   2   6       11.99       16.78      4.26 o 
   1   3   6      535.23      552.43      9.64 o 
   2   3   6      448.25      424.27      8.29 o 
   3   3   6      952.62      934.60     13.39 o 
   4   3   6      337.68      336.80      7.36 o 
   5   3   6       21.68       17.07      3.13 o 
   6   3   6       18.68       20.32      3.01 o 
   7   3   6       81.28       75.98      4.10 o 
   8   3   6      150.73      156.96      5.77 o 
   9   3   6      186.00      166.03      6.75 o 
  10   3   6      533.31      486.25      9.91 o 
  11   3   6      172.35      190.72      6.02 o 
  12   3   6       50.93       38.95      4.38 o 
  13   3   6      194.36      172.22      6.33 o 
  14   3   6       37.40       36.72      3.81 o 
  15   3   6       61.98       68.92      4.90 o 
  16   3   6       12.95       15.51      5.46 o 
  17   3   6        3.44        2.80      5.09 o 
  18   3   6        2.14        5.44      5.33 o 
  19   3   6       12.24        9.16      6.82 o 
  20   3   6        7.04        7.15      5.62 o 
  21   3   6        0.01       -5.57      5.57 o 
   0   4   6      725.77      671.86     17.99 o 
   1   4   6      289.80      278.27      8.75 o 
   2   4   6       54.17       55.26      5.15 o 
   3   4   6      347.15      337.46      9.86 o 
   4   4   6        1.41        2.57      4.20 o 
   5   4   6        0.05        2.26      4.03 o 
   6   4   6      117.51      108.05      6.70 o 
   7   4   6        7.15        1.38      4.21 o 
   8   4   6        8.01       10.26      4.33 o 
   9   4   6        7.77       13.52      4.42 o 
  10   4   6        2.63        6.10      4.35 o 
  11   4   6        7.28        5.14      3.89 o 
  12   4   6       26.96       26.17      5.04 o 
  13   4   6       29.94       28.43      5.11 o 
  14   4   6        1.23        4.17      4.49 o 
  15   4   6       12.93       16.16      4.87 o 
  16   4   6        0.36       -1.60      4.63 o 
  17   4   6       14.96       11.18      4.71 o 
  18   4   6        3.14        8.02      7.33 o 
   1   5   6       50.49       58.89      7.61 o 
   2   5   6       80.29       94.16      8.69 o 
   3   5   6        3.94       -0.49      5.83 o 
   4   5   6       47.13       36.94      7.26 o 
   5   5   6       27.09       22.15      6.32 o 
   6   5   6        4.85       -5.34      5.34 o 
   7   5   6       11.39        9.91      6.55 o 
   8   5   6        0.39       -5.33      5.33 o 
   9   5   6       10.70       24.09      6.13 o 
  10   5   6        5.83       -3.11      5.22 o 
  11   5   6        2.02       -4.49      5.55 o 
  12   5   6        2.87        8.19      5.96 o 
  13   5   6        0.02        5.14      7.02 o 
  14   5   6        0.22        8.01      8.79 o 
  15   5   6        2.22        1.47      6.53 o 
   0   6   6       23.03        5.62     20.29 o 
   1   6   6       12.03       24.22      9.55 o 
   2   6   6        0.37       -1.89      8.53 o 
   3   6   6        0.05       14.26      8.91 o 
   4   6   6        0.34        7.87      8.05 o 
   5   6   6        6.31       14.96      7.94 o 
   6   6   6        6.89       13.51     10.61 o 
   7   6   6       10.60        9.39      7.92 o 
   8   6   6        0.06        5.78      7.75 o 
   9   6   6        1.90        7.48      7.14 o 
  10   6   6        0.25        2.67      7.30 o 
   1   1   7        4.39       11.49      2.54 o 
   2   1   7     1330.29     1391.15     19.29 o 
   3   1   7      244.02      231.24      4.73 o 
   4   1   7      358.91      342.44      5.84 o 
   5   1   7      137.29      163.85      4.36 o 
   6   1   7       53.02       54.27      2.78 o 
   7   1   7     1221.51     1220.41     15.91 o 
   8   1   7     1418.85     1315.86     16.58 o 
   9   1   7       54.25       48.25      2.64 o 
  10   1   7        2.90        1.14      1.77 o 
  11   1   7       33.18       27.50      2.93 o 
  12   1   7       21.03       29.07      2.64 o 
  13   1   7      261.48      273.18      6.10 o 
  14   1   7       40.54       37.61      4.18 o 
  15   1   7       55.31       71.13      3.61 o 
  16   1   7       57.54       61.55      4.50 o 
  17   1   7      113.20      117.28      5.70 o 
  18   1   7        7.73       11.40      3.91 o 
  19   1   7       13.87       18.70      4.35 o 
  20   1   7       24.93       31.61      4.71 o 
  21   1   7        0.17        5.41      4.67 o 
  22   1   7        0.72       -2.96      4.79 o 
  23   1   7        0.00       -1.06      4.90 o 
   0   2   7      867.05      836.45     17.54 o 
   1   2   7      621.51      570.76      8.75 o 
   2   2   7        2.76       10.58      1.94 o 
   3   2   7     1078.31     1068.37     13.72 o 
   4   2   7      950.65      919.62     12.99 o 
   5   2   7     3208.86     2995.14     35.06 o 
   6   2   7      295.14      335.69      6.24 o 
   7   2   7      782.58      757.12     10.70 o 
   8   2   7       18.65       30.31      2.69 o 
   9   2   7        7.63       10.29      2.39 o 
  10   2   7        4.66        0.00      2.17 o 
  11   2   7      745.35      688.96     10.55 o 
  12   2   7       71.58       80.20      3.85 o 
  13   2   7       24.06       25.88      3.38 o 
  14   2   7        0.04       -0.67      3.84 o 
  15   2   7        0.78       -1.91      3.85 o 
  16   2   7       48.16       64.20      5.69 o 
  17   2   7       29.68       25.56      3.65 o 
  18   2   7        4.95        4.42      3.21 o 
  19   2   7       48.78       58.22      4.97 o 
  20   2   7        6.47        6.38      3.62 o 
  21   2   7        2.58        3.48      3.94 o 
  22   2   7        1.19       -4.74      4.74 o 
   1   3   7       10.04       11.53      2.51 o 
   2   3   7      112.94      120.11      4.88 o 
   3   3   7      941.90      924.29     13.10 o 
   4   3   7       46.01       64.47      4.11 o 
   5   3   7       43.80       43.80      3.42 o 
   6   3   7        4.69        7.51      2.66 o 
   7   3   7       93.77       84.43      4.56 o 
   8   3   7       98.08       88.53      4.75 o 
   9   3   7        7.11        7.78      3.41 o 
  10   3   7       91.77      104.79      5.39 o 
  11   3   7       10.54       13.33      3.21 o 
  12   3   7        1.15        3.85      3.76 o 
  13   3   7        0.08       -1.56      3.94 o 
  14   3   7        5.91        2.13      3.18 o 
  15   3   7       70.03       63.05      4.51 o 
  16   3   7        2.25       -0.15      3.67 o 
  17   3   7        1.16        5.43      5.53 o 
  18   3   7        2.01        0.85      5.57 o 
  19   3   7        3.03        1.36      5.28 o 
  20   3   7        0.98        9.60      6.58 o 
   0   4   7      356.84      335.49     14.75 o 
   1   4   7       41.01       48.64      5.17 o 
   2   4   7       58.00       73.66      5.47 o 
   3   4   7        0.13       -1.59      4.17 o 
   4   4   7        7.00        8.41      4.42 o 
   5   4   7       45.75       52.15      5.42 o 
   6   4   7        2.29       -4.14      4.14 o 
   7   4   7       32.87       49.05      5.49 o 
   8   4   7        2.66        9.80      4.40 o 
   9   4   7       45.41       38.12      5.14 o 
  10   4   7       15.15       16.78      5.47 o 
  11   4   7        1.16        1.69      4.39 o 
  12   4   7       27.84       14.13      5.03 o 
  13   4   7        7.17       15.48      4.84 o 
  14   4   7       18.84       12.05      4.90 o 
  15   4   7        0.04       -4.15      4.54 o 
  16   4   7        1.88       -4.73      4.73 o 
  17   4   7        3.31       -3.99      4.98 o 
  18   4   7        0.90        4.87      6.00 o 
   1   5   7        2.25        4.84      5.97 o 
   2   5   7       63.80       53.01      7.82 o 
   3   5   7       10.02        8.43      6.20 o 
   4   5   7      134.46      150.82     10.36 o 
   5   5   7       11.95        5.06      5.97 o 
   6   5   7        4.52        0.99      5.49 o 
   7   5   7        0.01        6.43      5.55 o 
   8   5   7      131.93      124.38      8.90 o 
   9   5   7        1.62       -5.31      5.31 o 
  10   5   7       46.03       64.18      7.11 o 
  11   5   7        4.32        3.30      5.31 o 
  12   5   7        3.81        2.46      7.25 o 
  13   5   7        0.00       -2.66      6.43 o 
  14   5   7       19.34       17.42      6.85 o 
  15   5   7        0.31       -5.53      6.52 o 
   0   6   7        3.83        6.87     13.84 o 
   1   6   7        4.41       19.16      9.55 o 
   2   6   7        0.00        2.45      8.70 o 
   3   6   7        0.19       -8.17      8.17 o 
   4   6   7        0.11       -0.63      7.90 o 
   5   6   7       13.66        3.03      8.59 o 
   6   6   7        0.82        0.20      7.87 o 
   7   6   7        0.00        6.39      7.67 o 
   8   6   7       11.76        8.87      8.04 o 
   9   6   7        0.31       -1.53      7.54 o 
   0   0   8     2281.91     2324.54     84.17 o 
   1   0   8      577.97      518.50     12.26 o 
   2   0   8       25.62       35.45      3.69 o 
   3   0   8       10.69       11.64      2.58 o 
   4   0   8      239.12      306.69      9.67 o 
   5   0   8       65.28       59.27      3.86 o 
   6   0   8       47.99       59.86      4.44 o 
   7   0   8     3318.69     3397.30     51.51 o 
   8   0   8      524.27      395.54     10.04 o 
   9   0   8      519.57      551.15     11.53 o 
  10   0   8       10.00        4.64      2.48 o 
  11   0   8      572.74      587.62     13.08 o 
  12   0   8      555.82      493.82     11.46 o 
  13   0   8        0.44       -0.50      3.74 o 
  14   0   8      148.84      142.59      6.99 o 
  15   0   8        1.36       -2.85      4.23 o 
  16   0   8      393.70      335.94     11.42 o 
  17   0   8       15.37       16.24      5.38 o 
  18   0   8        4.12        7.21      5.20 o 
  19   0   8       44.44       59.90      7.76 o 
  20   0   8        2.98        7.76      5.48 o 
  21   0   8        0.56       10.53      8.09 o 
  22   0   8        2.74        1.47      6.11 o 
  23   0   8       10.01       17.88      6.84 o 
   1   1   8       70.13       56.61      2.86 o 
   2   1   8       85.59      119.78      4.69 o 
   3   1   8      431.65      509.07      8.36 o 
   4   1   8      991.05      990.79     13.61 o 
   5   1   8      777.87      806.54     11.38 o 
   6   1   8      198.78      232.34      8.20 o 
   7   1   8        2.19        6.54      2.19 o 
   8   1   8      145.40      160.24      4.44 o 
   9   1   8        0.43        4.24      1.92 o 
  10   1   8      114.87      103.18      3.46 o 
  11   1   8       13.87       15.27      2.45 o 
  12   1   8      129.04      159.83      4.73 o 
  13   1   8        0.02        2.67      2.60 o 
  14   1   8       63.74       60.22      4.00 o 
  15   1   8        0.87        2.41      2.61 o 
  16   1   8        0.87       -2.60      2.60 o 
  17   1   8        2.13        8.22      3.69 o 
  18   1   8       20.72       24.37      4.23 o 
  19   1   8        4.67        6.12      4.19 o 
  20   1   8        3.30        5.81      4.35 o 
  21   1   8        4.95       -2.04      4.61 o 
  22   1   8        3.01        1.49      5.06 o 
   0   2   8      216.00      255.61      8.77 o 
   1   2   8        1.25       10.63      3.17 o 
   2   2   8      317.11      325.91      6.71 o 
   3   2   8       82.65       96.84      4.69 o 
   4   2   8     1145.59     1111.78     15.31 o 
   5   2   8       72.45       89.23      3.83 o 
   6   2   8      490.94      472.90      7.70 o 
   7   2   8        0.21        1.33      2.20 o 
   8   2   8        0.13       -0.50      2.39 o 
   9   2   8       42.09       46.05      3.22 o 
  10   2   8       16.97       24.98      2.92 o 
  11   2   8       15.82       16.05      2.49 o 
  12   2   8      109.03       95.15      4.52 o 
  13   2   8        7.23        5.87      2.93 o 
  14   2   8       74.30       53.08      3.88 o 
  15   2   8       27.68       21.02      3.40 o 
  16   2   8       17.33       24.09      5.16 o 
  17   2   8        0.03       -0.71      4.00 o 
  18   2   8        3.78        3.08      4.51 o 
  19   2   8       16.04       15.81      3.99 o 
  20   2   8        7.46        2.27      3.98 o 
  21   2   8        1.04        1.63      6.03 o 
   1   3   8       81.37       96.08      4.79 o 
   2   3   8      290.37      276.63      6.55 o 
   3   3   8       39.36       42.03      2.94 o 
   4   3   8      655.16      550.17      9.32 o 
   5   3   8      144.87      155.97      5.46 o 
   6   3   8      199.33      198.12      7.78 o 
   7   3   8       15.65       15.42      3.63 o 
   8   3   8      179.27      160.58      6.38 o 
   9   3   8      209.21      204.92      7.39 o 
  10   3   8        7.01       11.73      3.56 o 
  11   3   8       39.29       34.76      3.82 o 
  12   3   8        0.07        2.94      3.44 o 
  13   3   8      172.52      177.87      8.45 o 
  14   3   8       39.54       49.11      4.58 o 
  15   3   8        1.01       -0.58      3.40 o 
  16   3   8       33.92       34.46      4.23 o 
  17   3   8        0.00       -1.64      3.21 o 
  18   3   8        2.05        6.24      5.88 o 
  19   3   8        0.83        2.92      6.50 o 
  20   3   8       18.06       12.17      6.93 o 
   0   4   8     1119.24      993.03     25.25 o 
   1   4   8      100.52      103.21      6.48 o 
   2   4   8       60.22       38.97      5.19 o 
   3   4   8        1.57       -0.80      4.14 o 
   4   4   8       75.55       70.68      5.83 o 
   5   4   8      118.20      107.91      8.36 o 
   6   4   8       25.25       30.68      5.45 o 
   7   4   8      171.57      144.92     10.50 o 
   8   4   8       12.72       12.08      4.59 o 
   9   4   8       76.13       81.72      6.52 o 
  10   4   8       28.90       26.95      5.79 o 
  11   4   8       22.49       20.02      5.54 o 
  12   4   8       45.81       42.61      7.81 o 
  13   4   8        9.92        4.91      5.04 o 
  14   4   8        8.73        5.84      5.27 o 
  15   4   8        2.62        1.25      4.97 o 
  16   4   8        1.92       -2.78      5.17 o 
  17   4   8       10.53       13.40      5.61 o 
  18   4   8       10.62        4.97      5.19 o 
   1   5   8       80.27       69.36      7.80 o 
   2   5   8        0.77       -5.14      8.32 o 
   3   5   8        5.34        1.64      6.55 o 
   4   5   8       47.56       51.81      7.63 o 
   5   5   8        0.13        0.19      5.98 o 
   6   5   8        4.23       -5.64      5.64 o 
   7   5   8        0.03       -3.54      5.64 o 
   8   5   8       51.91       47.49      7.12 o 
   9   5   8        3.29        4.72      5.66 o 
  10   5   8        0.48       13.99      5.99 o 
  11   5   8        5.86       -2.98      6.10 o 
  12   5   8        2.47       -2.71      6.32 o 
  13   5   8        0.34       -2.47      6.76 o 
  14   5   8        4.75        6.32      6.77 o 
   0   6   8        3.49        7.13     13.47 o 
   1   6   8       16.03       21.56      9.15 o 
   2   6   8        0.04        2.80      8.66 o 
   3   6   8        1.21       -3.01      8.31 o 
   4   6   8        0.00        9.25      8.30 o 
   5   6   8       35.23       29.03     14.60 o 
   6   6   8        0.71       -0.49      8.34 o 
   7   6   8       11.11       12.46      8.28 o 
   8   6   8        0.39        7.45      7.96 o 
   1   1   9     2253.40     2285.82     31.12 o 
   2   1   9      154.34      140.81      4.91 o 
   3   1   9     1143.96     1153.94     15.55 o 
   4   1   9      552.28      517.03      8.47 o 
   5   1   9      421.26      358.26      6.84 o 
   6   1   9       13.06       16.72      3.05 o 
   7   1   9      831.68      874.09     13.79 o 
   8   1   9      205.46      207.83      5.12 o 
   9   1   9      136.89      151.93      4.51 o 
  10   1   9       85.37       95.90      4.05 o 
  11   1   9      230.88      211.66      5.53 o 
  12   1   9        0.26        3.40      2.67 o 
  13   1   9      112.94      130.77      5.06 o 
  14   1   9       65.34       70.40      4.47 o 
  15   1   9      220.72      183.34      6.52 o 
  16   1   9        0.01        6.33      3.19 o 
  17   1   9        6.97        8.16      3.51 o 
  18   1   9        4.04        4.71      4.09 o 
  19   1   9       24.40       24.21      6.00 o 
  20   1   9        4.64        2.83      4.60 o 
  21   1   9        0.06        4.63      5.11 o 
  22   1   9        5.72       11.86      6.18 o 
   0   2   9     1821.69     1800.02     33.77 o 
   1   2   9      548.28      534.91     10.82 o 
   2   2   9      415.91      398.97      8.48 o 
   3   2   9      574.37      622.29     10.85 o 
   4   2   9      756.68      701.11     11.35 o 
   5   2   9       64.33       59.55      3.59 o 
   6   2   9      449.27      417.72      7.66 o 
   7   2   9      124.33      160.58      4.87 o 
   8   2   9      182.03      174.92      5.39 o 
   9   2   9       24.67       16.86      3.47 o 
  10   2   9       22.74       29.50      3.26 o 
  11   2   9        8.61        9.25      2.61 o 
  12   2   9      477.14      439.16      8.26 o 
  13   2   9       33.86       35.09      3.89 o 
  14   2   9        1.88        1.29      2.99 o 
  15   2   9       43.33       47.62      4.08 o 
  16   2   9        2.47        2.92      3.38 o 
  17   2   9        5.80        7.04      3.73 o 
  18   2   9       48.54       46.37      4.93 o 
  19   2   9        1.16       -2.28      4.33 o 
  20   2   9        2.61        1.71      5.12 o 
  21   2   9       10.82       14.13      4.65 o 
   1   3   9        5.93        0.19      2.91 o 
   2   3   9        1.12        1.21      2.87 o 
   3   3   9        0.26       -2.53      2.53 o 
   4   3   9       16.02       14.86      3.41 o 
   5   3   9      156.62      168.18      6.11 o 
   6   3   9       55.54       44.59      4.56 o 
   7   3   9      136.05      132.57      6.40 o 
   8   3   9       63.82       56.65      4.70 o 
   9   3   9       29.28       36.89      5.00 o 
  10   3   9       55.51       40.16      4.53 o 
  11   3   9       53.12       60.73      4.53 o 
  12   3   9       45.07       52.66      4.88 o 
  13   3   9       37.92       29.69      4.41 o 
  14   3   9        0.89        4.30      3.82 o 
  15   3   9        8.06        3.16      3.97 o 
  16   3   9        0.73        6.29      3.87 o 
  17   3   9        5.17        3.98      3.98 o 
  18   3   9        0.62       -2.99      3.67 o 
  19   3   9        3.17        5.76      6.76 o 
  20   3   9        1.95       -6.71      6.71 o 
   0   4   9      109.74      104.12      9.29 o 
   1   4   9       95.98      101.73      6.60 o 
   2   4   9        8.63       16.27      4.70 o 
   3   4   9       14.10       15.64      4.75 o 
   4   4   9       35.39       43.92      5.23 o 
   5   4   9       12.79       12.67      4.87 o 
   6   4   9        0.09        7.45      4.75 o 
   7   4   9       58.53       67.76      6.50 o 
   8   4   9       92.66       95.30      7.84 o 
   9   4   9       11.16       14.88      5.67 o 
  10   4   9       27.15       34.36      6.38 o 
  11   4   9       92.50      117.69     10.61 o 
  12   4   9       15.73       15.95      5.70 o 
  13   4   9        2.95       -0.11      6.64 o 
  14   4   9        1.51        9.62      5.41 o 
  15   4   9        0.75       -1.14      4.97 o 
  16   4   9        4.83       12.57      5.53 o 
  17   4   9        6.23       22.47      6.02 o 
   1   5   9       31.05       26.54      6.41 o 
   2   5   9       30.19       32.40      7.31 o 
   3   5   9       45.93       37.67      8.22 o 
   4   5   9        0.22        8.57      6.26 o 
   5   5   9        1.21        0.80      7.27 o 
   6   5   9        3.67        8.23      7.12 o 
   7   5   9        0.64       -1.90      5.70 o 
   8   5   9        2.71        7.19      5.94 o 
   9   5   9       45.41       49.98     10.20 o 
  10   5   9        0.76       -3.08      7.14 o 
  11   5   9        7.51       11.88      6.87 o 
  12   5   9        0.94        4.78      7.08 o 
  13   5   9        1.97        8.11      7.02 o 
  14   5   9        0.56        1.62      6.94 o 
   0   6   9        2.49        0.69     12.75 o 
   1   6   9        0.25        6.69      8.12 o 
   2   6   9        9.52       -3.04      8.12 o 
   3   6   9        0.16       -0.07      8.19 o 
   4   6   9        0.94        1.70      8.23 o 
   5   6   9        0.48        2.72      9.82 o 
   6   6   9        8.61        8.36      8.83 o 
   7   6   9        4.08       11.68      8.74 o 
   0   0  10     2995.73     2931.55    116.50 o 
   1   0  10      121.71      136.37     11.67 o 
   2   0  10       42.95       53.76      5.06 o 
   3   0  10       24.26       14.21      4.18 o 
   4   0  10       40.83       60.00      7.11 o 
   5   0  10       27.56       40.52      4.21 o 
   6   0  10     1298.20     1236.00     22.35 o 
   7   0  10      142.08      167.25      6.92 o 
   8   0  10       49.19       35.43      3.81 o 
   9   0  10      294.67      291.99      8.31 o 
  10   0  10      935.41      953.53     17.11 o 
  11   0  10        0.10       -3.19      3.19 o 
  12   0  10       23.21       24.32      4.88 o 
  13   0  10       22.93       22.54      5.12 o 
  14   0  10        1.64        2.63      4.76 o 
  15   0  10      156.92      186.42      9.68 o 
  16   0  10       15.42       22.49      7.12 o 
  17   0  10        0.38       -3.48      5.42 o 
  18   0  10       73.98       78.20     12.13 o 
  19   0  10       16.18        8.18      5.79 o 
  20   0  10        0.52        0.52      5.84 o 
  21   0  10        8.86       15.77      6.47 o 
  22   0  10       32.98       46.05      7.78 o 
   1   1  10      125.98      113.80      4.68 o 
   2   1  10       15.73       11.40      2.68 o 
   3   1  10      698.98      682.87     11.09 o 
   4   1  10       33.68       39.13      2.69 o 
   5   1  10      423.88      370.52      7.16 o 
   6   1  10        0.74        1.63      2.38 o 
   7   1  10       82.72      111.22      4.26 o 
   8   1  10       10.63        3.83      2.23 o 
   9   1  10      312.96      281.19      6.27 o 
  10   1  10       50.34       60.95      3.78 o 
  11   1  10      114.36      101.62      4.70 o 
  12   1  10       44.98       67.52      4.14 o 
  13   1  10      148.38      137.89      6.02 o 
  14   1  10       15.11       19.73      3.69 o 
  15   1  10       48.99       50.93      4.49 o 
  16   1  10        5.56       10.42      4.50 o 
  17   1  10        0.04        2.59      3.62 o 
  18   1  10       23.18       26.69      4.80 o 
  19   1  10       10.99       14.21      4.86 o 
  20   1  10       11.70       13.61      5.06 o 
  21   1  10        0.44        2.90      5.30 o 
  22   1  10        0.00        0.82      5.19 o 
   0   2  10      660.05      609.08     14.77 o 
   1   2  10       35.80       42.94      3.66 o 
   2   2  10       35.92       34.47      3.33 o 
   3   2  10        4.56        2.13      2.83 o 
   4   2  10       21.32       14.38      3.78 o 
   5   2  10      156.41      165.22      5.72 o 
   6   2  10      405.78      394.40      8.00 o 
   7   2  10        0.00        2.53      2.56 o 
   8   2  10       76.75       96.34      4.58 o 
   9   2  10        1.27        1.45      2.91 o 
  10   2  10      145.84      165.76      5.74 o 
  11   2  10       36.97       30.04      3.25 o 
  12   2  10      139.37      153.67      5.38 o 
  13   2  10        9.96       10.65      2.76 o 
  14   2  10       16.82       11.71      3.27 o 
  15   2  10       10.12        9.23      4.83 o 
  16   2  10        2.91        7.56      3.90 o 
  17   2  10       24.31       20.38      4.38 o 
  18   2  10       15.33       18.50      4.59 o 
  19   2  10        5.52        8.63      4.43 o 
  20   2  10        0.60        0.27      4.56 o 
  21   2  10        0.35        2.66      6.28 o 
   1   3  10       52.46       60.31      4.18 o 
   2   3  10      184.67      192.14      6.27 o 
   3   3  10      983.96      901.48     16.01 o 
   4   3  10      270.55      333.05      9.24 o 
   5   3  10        3.57        8.43      4.16 o 
   6   3  10       44.41       51.28      5.08 o 
   7   3  10      391.20      373.65     10.49 o 
   8   3  10       90.76       97.51      5.96 o 
   9   3  10       29.41       51.25      5.45 o 
  10   3  10        9.52       18.40      4.63 o 
  11   3  10        0.87       -3.85      3.85 o 
  12   3  10        9.24        4.70      4.79 o 
  13   3  10        4.84       20.61      5.39 o 
  14   3  10        4.99        8.20      4.21 o 
  15   3  10       42.84       50.72      5.40 o 
  16   3  10        0.18       -4.33      4.33 o 
  17   3  10        5.57       -0.05      5.61 o 
  18   3  10        2.88        0.43      4.33 o 
  19   3  10       14.42       18.43      4.54 o 
   0   4  10       12.09       10.10      7.52 o 
   1   4  10       86.27       75.62      6.59 o 
   2   4  10       23.28       21.50      4.89 o 
   3   4  10        1.12        2.37      4.23 o 
   4   4  10        0.67       11.24      4.49 o 
   5   4  10       74.94       65.93      6.31 o 
   6   4  10      159.43      146.44      9.67 o 
   7   4  10       23.72       42.82      6.70 o 
   8   4  10        7.34        9.32      5.54 o 
   9   4  10        1.01        7.48      5.48 o 
  10   4  10       92.82       88.89      7.81 o 
  11   4  10        5.07        9.08      5.72 o 
  12   4  10        1.05       -1.39      5.32 o 
  13   4  10       17.94       13.19      6.16 o 
  14   4  10        0.09        2.66      5.48 o 
  15   4  10        0.03       -5.18      5.18 o 
  16   4  10       12.06       14.58      5.85 o 
  17   4  10        7.22       -2.85      5.51 o 
   1   5  10       10.92        5.34      5.96 o 
   2   5  10        1.97        0.74      6.68 o 
   3   5  10        1.25       -5.79      6.32 o 
   4   5  10        0.92       -4.62      6.58 o 
   5   5  10       25.84       23.05      6.66 o 
   6   5  10        3.68       -5.82      5.82 o 
   7   5  10        2.96        1.73      6.13 o 
   8   5  10       14.29       25.14      7.45 o 
   9   5  10        5.27        1.84      6.50 o 
  10   5  10        7.11       -4.89      6.40 o 
  11   5  10        0.25        4.98      6.85 o 
  12   5  10       14.20       13.82      7.48 o 
  13   5  10        0.01        3.96      7.03 o 
   0   6  10       13.60       -1.93     13.60 o 
   1   6  10        0.39        6.95      9.78 o 
   2   6  10       11.77       14.95      9.03 o 
   3   6  10        0.85        6.60      9.02 o 
   4   6  10        8.34       -0.19      7.81 o 
   5   6  10        0.01       -7.65      7.65 o 
   6   6  10       17.19       14.22      8.57 o 
   1   1  11       84.57       96.32      4.80 o 
   2   1  11      112.58      114.42      5.14 o 
   3   1  11       79.42       98.98      5.14 o 
   4   1  11       52.76       62.24      3.18 o 
   5   1  11       68.37       96.34      4.10 o 
   6   1  11        0.37        3.09      1.96 o 
   7   1  11        0.49        1.20      2.45 o 
   8   1  11       65.59       72.57      4.20 o 
   9   1  11      405.62      425.23      9.25 o 
  10   1  11       10.13       17.18      3.31 o 
  11   1  11      119.83      136.14      5.85 o 
  12   1  11       60.62       34.47      4.43 o 
  13   1  11        3.15       -2.13      3.38 o 
  14   1  11      114.84      119.27      5.91 o 
  15   1  11        5.82       11.57      3.81 o 
  16   1  11       11.71       13.34      3.93 o 
  17   1  11        0.44        0.24      3.76 o 
  18   1  11        3.51       10.08      4.21 o 
  19   1  11        2.85        4.91      4.76 o 
  20   1  11        0.78       -0.86      4.93 o 
  21   1  11       16.15        5.86      6.24 o 
   0   2  11        3.68        0.40      3.99 o 
   1   2  11      210.07      232.95      6.94 o 
   2   2  11       82.36       71.67      4.72 o 
   3   2  11       54.09       59.54      4.70 o 
   4   2  11      233.22      275.91      7.93 o 
   5   2  11      189.96      195.78      6.60 o 
   6   2  11        2.72        5.00      2.71 o 
   7   2  11        7.13        6.03      2.72 o 
   8   2  11       47.57       61.95      4.40 o 
   9   2  11       16.06       15.53      3.60 o 
  10   2  11        1.77        7.13      3.29 o 
  11   2  11      121.56      129.31      6.72 o 
  12   2  11        2.44        1.00      3.31 o 
  13   2  11        3.46       -0.05      3.08 o 
  14   2  11        0.18        4.06      3.49 o 
  15   2  11        1.85        1.19      4.87 o 
  16   2  11        4.97        0.89      3.98 o 
  17   2  11       11.49        6.56      4.40 o 
  18   2  11       10.48        5.47      4.35 o 
  19   2  11        6.82       -4.37      4.51 o 
  20   2  11        5.90        1.37      5.76 o 
   1   3  11       92.09      103.65      5.52 o 
   2   3  11      214.68      202.18      8.65 o 
   3   3  11       43.62       46.29      4.95 o 
   4   3  11        0.06       -0.77      4.18 o 
   5   3  11      278.33      233.41     10.06 o 
   6   3  11       32.76       52.36      5.84 o 
   7   3  11      167.70      182.73      7.99 o 
   8   3  11       77.75       78.52      5.99 o 
   9   3  11        1.03       -0.27      4.45 o 
  10   3  11       32.76       34.46      5.42 o 
  11   3  11        1.84        3.46      4.61 o 
  12   3  11        1.99       -4.14      4.14 o 
  13   3  11       22.56       18.11      4.79 o 
  14   3  11       15.42       21.63      4.75 o 
  15   3  11        1.42        6.92      4.60 o 
  16   3  11        1.46       -2.39      4.36 o 
  17   3  11        0.68        1.43      3.98 o 
  18   3  11        0.29       -1.31      4.75 o 
  19   3  11        0.95       -4.61      4.61 o 
   0   4  11       33.96       37.04      8.75 o 
   1   4  11       50.22       43.51      5.63 o 
   2   4  11        1.73       -1.33      4.44 o 
   3   4  11        6.73       13.68      4.81 o 
   4   4  11       14.14       23.69      5.39 o 
   5   4  11        0.15        2.30      5.13 o 
   6   4  11      175.94      144.16      9.59 o 
   7   4  11       91.83       96.22      9.28 o 
   8   4  11        0.01       10.08      5.90 o 
   9   4  11        2.99       -3.85      5.44 o 
  10   4  11        9.10        1.10      5.61 o 
  11   4  11       54.89       48.87      7.18 o 
  12   4  11       17.43       19.57      6.23 o 
  13   4  11        5.03       -1.36      5.74 o 
  14   4  11        0.01       -5.44      5.60 o 
  15   4  11        1.33        2.09      5.95 o 
  16   4  11        1.38        9.52      5.97 o 
   1   5  11        0.76       -2.81      6.32 o 
   2   5  11       71.24       80.46     10.18 o 
   3   5  11        5.94       -4.10      7.16 o 
   4   5  11        4.10       22.66      7.53 o 
   5   5  11       21.57        8.94      7.32 o 
   6   5  11        1.22        2.29      6.75 o 
   7   5  11       33.57       36.84      8.58 o 
   8   5  11        8.36        4.90      7.37 o 
   9   5  11        5.87       -5.19      6.47 o 
  10   5  11        8.60        3.57      6.92 o 
  11   5  11        3.59        5.68      6.87 o 
  12   5  11        0.84        8.36      7.46 o 
   0   6  11        0.00       -6.37     13.78 o 
   1   6  11        0.35       -2.91      9.69 o 
   2   6  11        0.02       -0.57      8.62 o 
   3   6  11        7.35        5.67      8.69 o 
   4   6  11        0.80        1.57      7.99 o 
   0   0  12      231.54      262.85     18.61 o 
   1   0  12     1325.74     1287.82     33.63 o 
   2   0  12      168.67      181.86      8.77 o 
   3   0  12      340.07      361.10     11.52 o 
   4   0  12       67.55       60.78      5.97 o 
   5   0  12      336.20      342.60     14.18 o 
   6   0  12      122.06      117.96      7.07 o 
   7   0  12      308.51      283.98     10.23 o 
   8   0  12       10.83        4.28      5.59 o 
   9   0  12       42.52       54.20      5.38 o 
  10   0  12        3.64        9.06      4.95 o 
  11   0  12       39.37       31.32      5.83 o 
  12   0  12       24.34       16.10      5.27 o 
  13   0  12      128.08      137.88      9.74 o 
  14   0  12        1.66        3.30      5.84 o 
  15   0  12        1.06       -0.55      5.22 o 
  16   0  12       10.68        6.39      5.56 o 
  17   0  12       54.69       57.95      9.92 o 
  18   0  12        3.57       -5.52      5.52 o 
  19   0  12        2.20       -5.83      5.83 o 
  20   0  12        0.18       -1.14      6.36 o 
  21   0  12        0.49       -5.45      6.48 o 
   1   1  12       76.89       98.05      4.56 o 
   2   1  12      281.19      282.80      7.67 o 
   3   1  12       92.41       87.80      4.58 o 
   4   1  12      281.61      256.11      5.89 o 
   5   1  12       20.14       28.19      3.07 o 
   6   1  12        4.52       11.91      2.81 o 
   7   1  12        2.30        2.28      2.41 o 
   8   1  12        3.65        5.99      2.99 o 
   9   1  12       42.34       41.85      4.01 o 
  10   1  12      362.83      345.27      8.48 o 
  11   1  12       11.61        4.61      3.75 o 
  12   1  12        0.27        4.34      3.44 o 
  13   1  12        8.67       14.77      3.67 o 
  14   1  12       92.94       85.26      5.38 o 
  15   1  12        2.06       -3.21      3.70 o 
  16   1  12       11.80       12.56      4.02 o 
  17   1  12        4.00        7.15      4.12 o 
  18   1  12        4.23        2.30      4.23 o 
  19   1  12        0.86        4.27      4.29 o 
  20   1  12        1.59        2.66      5.21 o 
  21   1  12        1.41       -4.13      5.30 o 
   0   2  12       52.01       39.26      5.57 o 
   1   2  12      110.25      115.60      5.36 o 
   2   2  12       20.76       24.22      3.43 o 
   3   2  12       31.69       43.93      4.63 o 
   4   2  12        0.44        9.47      3.77 o 
   5   2  12      128.45      156.07      6.32 o 
   6   2  12       57.30       67.72      5.02 o 
   7   2  12      170.45      205.80      7.64 o 
   8   2  12      190.54      160.11      7.00 o 
   9   2  12        3.81        4.51      3.70 o 
  10   2  12       45.14       50.94      4.91 o 
  11   2  12      159.66      172.54      8.43 o 
  12   2  12        0.16       -0.87      3.33 o 
  13   2  12       12.83        5.08      3.53 o 
  14   2  12        2.00        8.52      5.12 o 
  15   2  12       15.65       12.41      3.89 o 
  16   2  12        0.70        4.07      5.27 o 
  17   2  12        6.47       13.90      4.75 o 
  18   2  12        0.04        3.96      4.67 o 
  19   2  12        2.01       -4.65      4.65 o 
  20   2  12        0.41       -5.43      5.43 o 
   1   3  12      146.07      145.40      6.85 o 
   2   3  12      600.02      566.92     12.98 o 
   3   3  12       69.00       80.41      6.25 o 
   4   3  12      117.98      129.13      7.31 o 
   5   3  12       64.93       57.21      5.90 o 
   6   3  12       70.78       60.07      6.14 o 
   7   3  12        3.51        0.27      4.62 o 
   8   3  12       20.36       23.40      5.45 o 
   9   3  12       18.70       24.47      5.75 o 
  10   3  12       67.39       75.64      7.02 o 
  11   3  12        0.25       -4.71      4.71 o 
  12   3  12        1.84        2.10      4.56 o 
  13   3  12       14.57       17.61      4.43 o 
  14   3  12       43.84       45.10      6.02 o 
  15   3  12        1.00        2.06      4.79 o 
  16   3  12        8.97        7.47      4.22 o 
  17   3  12        4.36       -2.97      5.75 o 
  18   3  12        0.51        4.18      5.32 o 
   0   4  12       14.87       -4.67      7.56 o 
   1   4  12       12.93       -2.09      5.35 o 
   2   4  12        1.31       -0.11      4.96 o 
   3   4  12        0.12        2.50      5.16 o 
   4   4  12       30.25       31.53      6.64 o 
   5   4  12        0.48       -4.89      5.01 o 
   6   4  12        1.40       -4.01      5.43 o 
   7   4  12       88.44       92.70      8.02 o 
   8   4  12        0.39       -2.37      5.83 o 
   9   4  12        7.04       10.51      6.08 o 
  10   4  12       21.29       16.63      6.35 o 
  11   4  12       27.79       18.94      6.75 o 
  12   4  12        4.84       -3.14      6.16 o 
  13   4  12        2.02       -5.96      5.96 o 
  14   4  12        2.19       -1.35      6.10 o 
  15   4  12        9.97       16.24      6.40 o 
   1   5  12        1.83       -0.08      6.66 o 
   2   5  12        0.34        2.94      6.98 o 
   3   5  12        3.20        7.59      7.58 o 
   4   5  12        0.77        5.23      8.26 o 
   5   5  12        0.54       14.77      8.72 o 
   6   5  12       12.05        5.08      8.66 o 
   7   5  12        2.90       14.76      8.12 o 
   8   5  12        5.75        9.45      8.64 o 
   9   5  12       26.21       20.01      8.98 o 
  10   5  12        0.32        4.32      8.05 o 
  11   5  12        1.27        5.28      7.27 o 
   0   6  12        0.00        0.89     13.03 o 
   1   6  12       16.11       10.94     10.18 o 
   1   1  13        8.09        7.93      3.13 o 
   2   1  13      351.90      338.96      9.76 o 
   3   1  13      198.84      192.22      6.46 o 
   4   1  13       68.45       85.18      4.75 o 
   5   1  13      133.75      148.32      5.19 o 
   6   1  13        5.70        4.05      3.22 o 
   7   1  13        2.01        1.48      3.37 o 
   8   1  13      452.28      496.36     11.04 o 
   9   1  13      181.11      194.07      7.88 o 
  10   1  13       39.78       47.09      4.43 o 
  11   1  13        0.49        0.96      3.44 o 
  12   1  13      149.61      169.49      7.02 o 
  13   1  13        8.51        4.87      3.96 o 
  14   1  13       10.84       20.13      4.48 o 
  15   1  13       21.31       18.98      4.60 o 
  16   1  13        3.25        0.87      4.33 o 
  17   1  13        2.50       -1.61      4.28 o 
  18   1  13        2.41        0.04      4.40 o 
  19   1  13        3.08        2.52      4.55 o 
  20   1  13       17.21       29.47      6.22 o 
   0   2  13       42.61       31.54      6.59 o 
   1   2  13      199.46      205.24      7.54 o 
   2   2  13       62.81       78.00      5.59 o 
   3   2  13        0.15        0.98      3.85 o 
   4   2  13        8.64       10.46      4.25 o 
   5   2  13      390.01      390.43      9.39 o 
   6   2  13      162.75      175.28      9.16 o 
   7   2  13        2.72        1.49      4.79 o 
   8   2  13        0.20        1.68      3.75 o 
   9   2  13        2.81        2.29      3.81 o 
  10   2  13        6.05        5.61      4.07 o 
  11   2  13       20.56       32.68      4.38 o 
  12   2  13        7.33       13.88      3.96 o 
  13   2  13       55.25       44.53      5.10 o 
  14   2  13        0.25        7.51      4.18 o 
  15   2  13        6.17        7.37      4.06 o 
  16   2  13        7.05        6.93      4.82 o 
  17   2  13       19.86       19.10      5.22 o 
  18   2  13       16.39       11.35      5.24 o 
  19   2  13        2.12       -3.24      4.94 o 
   1   3  13       20.83       15.23      5.14 o 
   2   3  13       62.26       62.86      5.85 o 
   3   3  13       20.79        2.40      4.45 o 
   4   3  13        0.53        7.48      4.64 o 
   5   3  13       65.51       76.01      6.71 o 
   6   3  13        0.05       -2.71      4.63 o 
   7   3  13       16.25        4.05      4.71 o 
   8   3  13        0.11        0.22      4.95 o 
   9   3  13       74.46       64.17      7.04 o 
  10   3  13       33.61       28.70      6.07 o 
  11   3  13        1.34       -1.11      5.39 o 
  12   3  13        0.03       -3.06      5.38 o 
  13   3  13       12.89        4.22      4.63 o 
  14   3  13        9.09       13.98      4.69 o 
  15   3  13        5.02        9.07      5.58 o 
  16   3  13        0.00        5.72      6.69 o 
  17   3  13        0.01        5.33      5.74 o 
   0   4  13        0.07       -9.81      9.81 o 
   1   4  13       10.69        9.31      6.79 o 
   2   4  13        8.73        6.45      6.51 o 
   3   4  13        9.03        9.03      6.90 o 
   4   4  13        4.86        1.16      6.21 o 
   5   4  13       61.46       56.16      8.64 o 
   6   4  13       24.53       34.84      9.09 o 
   7   4  13       10.65       12.38      6.30 o 
   8   4  13       16.59       12.34      8.68 o 
   9   4  13       10.17        7.95      6.74 o 
  10   4  13        4.89        5.00      6.71 o 
  11   4  13        5.25       10.92      7.22 o 
  12   4  13        1.54       -6.12      6.65 o 
  13   4  13        3.54       -2.58      6.32 o 
  14   4  13        1.54       -7.89      8.64 o 
  15   4  13        1.02       -6.06      6.18 o 
   1   5  13       14.29        9.19      8.38 o 
   2   5  13        0.65        2.70     10.50 o 
   3   5  13        7.45       10.65      8.94 o 
   4   5  13       27.01        4.27      8.79 o 
   5   5  13        6.72        3.74      8.59 o 
   6   5  13        1.19       -8.39      8.39 o 
   7   5  13       12.12        9.93      9.41 o 
   8   5  13       33.24       24.29      9.85 o 
   9   5  13        0.56        5.03      8.49 o 
  10   5  13        1.35        1.07      9.07 o 
   0   0  14      400.93      366.35     40.18 o 
   1   0  14        9.47        6.10      4.40 o 
   2   0  14        3.69        7.95      5.53 o 
   3   0  14      189.99      167.97      9.33 o 
   4   0  14        0.31        4.58      4.86 o 
   5   0  14       18.59       26.12      5.75 o 
   6   0  14      336.57      283.01     14.49 o 
   7   0  14      265.54      238.94     11.20 o 
   8   0  14       36.90       46.61      6.21 o 
   9   0  14       72.76       91.72      8.33 o 
  10   0  14        0.37        3.60      5.01 o 
  11   0  14       15.12        9.78      6.09 o 
  12   0  14       25.13       16.11      5.88 o 
  13   0  14        1.83        9.08      7.37 o 
  14   0  14       13.46       17.28      6.17 o 
  15   0  14        9.68        6.96      6.05 o 
  16   0  14        4.96        0.53      6.27 o 
  17   0  14        0.01       -5.81      6.10 o 
  18   0  14        8.40       11.73      7.37 o 
  19   0  14        1.02        4.01      6.91 o 
  20   0  14        1.25        9.58      8.10 o 
   1   1  14       17.68       17.61      3.60 o 
   2   1  14        3.08        9.17      3.38 o 
   3   1  14       89.98       76.82      4.99 o 
   4   1  14        8.97        9.68      3.97 o 
   5   1  14       37.36       43.69      4.01 o 
   6   1  14       68.70       84.69      5.45 o 
   7   1  14       12.59       15.54      4.32 o 
   8   1  14       24.58       35.04      4.47 o 
   9   1  14        1.65        6.28      3.95 o 
  10   1  14       11.92        8.91      4.22 o 
  11   1  14        2.27        3.00      3.99 o 
  12   1  14        1.30       -2.10      3.91 o 
  13   1  14       25.64       25.51      4.65 o 
  14   1  14        8.91        4.99      4.20 o 
  15   1  14        0.61        2.38      4.43 o 
  16   1  14        1.94        7.26      4.58 o 
  17   1  14        0.55        6.92      4.69 o 
  18   1  14        1.33        3.75      4.77 o 
  19   1  14        2.25        7.49      4.85 o 
   0   2  14       82.69       59.63      9.16 o 
   1   2  14        2.80        4.89      4.75 o 
   2   2  14       10.92       10.00      4.54 o 
   3   2  14        0.01        1.46      3.97 o 
   4   2  14      133.76      125.12      6.88 o 
   5   2  14       41.04       47.57      5.59 o 
   6   2  14       21.96       32.56      5.27 o 
   7   2  14       11.03        2.79      4.41 o 
   8   2  14        9.96       10.47      4.13 o 
   9   2  14       13.46        7.42      4.21 o 
  10   2  14       32.40       14.36      4.70 o 
  11   2  14        3.75        6.08      3.88 o 
  12   2  14       15.19       13.94      4.63 o 
  13   2  14        3.76        5.05      4.39 o 
  14   2  14        0.64        2.64      4.27 o 
  15   2  14        2.04        5.72      4.46 o 
  16   2  14        0.08        5.28      4.58 o 
  17   2  14        0.00        2.93      5.59 o 
  18   2  14        0.03       -2.36      5.07 o 
   1   3  14       28.03       26.12      5.43 o 
   2   3  14        0.04       -0.19      5.26 o 
   3   3  14       67.24       61.02      8.40 o 
   4   3  14        6.63        7.34      5.30 o 
   5   3  14        4.55        8.16      5.68 o 
   6   3  14        1.19        1.94      4.97 o 
   7   3  14        3.05        2.38      5.04 o 
   8   3  14       24.17       19.89      6.18 o 
   9   3  14       36.46       46.23      6.89 o 
  10   3  14        1.14        3.95      5.87 o 
  11   3  14       14.19       14.84      6.42 o 
  12   3  14       15.04       21.32      6.47 o 
  13   3  14        9.34       20.46      5.20 o 
  14   3  14        1.77       -4.42      4.42 o 
  15   3  14        8.97        7.25      4.96 o 
  16   3  14        0.94       -3.89      5.93 o 
  17   3  14        2.24        7.42      5.98 o 
   0   4  14       11.26       10.62      9.89 o 
   1   4  14        0.43       -6.91      6.96 o 
   2   4  14        5.28        7.94      6.88 o 
   3   4  14        0.14       -0.99      6.67 o 
   4   4  14        0.40       -1.83      6.41 o 
   5   4  14        3.70        1.03      6.97 o 
   6   4  14       13.38       14.21      7.68 o 
   7   4  14        2.38       -6.81      6.81 o 
   8   4  14       47.50       22.21      7.28 o 
   9   4  14       14.10       33.02      7.58 o 
  10   4  14       49.26       47.72      8.16 o 
  11   4  14        0.00        4.85      8.55 o 
  12   4  14        3.84        4.03      7.08 o 
  13   4  14        6.66       11.58      7.21 o 
  14   4  14        0.02       -4.03      5.44 o 
   1   5  14        2.91        9.44      9.47 o 
   2   5  14        7.79        7.88     10.11 o 
   3   5  14        0.13       -3.68      9.60 o 
   4   5  14        1.16       -9.17      9.17 o 
   5   5  14        0.15       14.08      9.88 o 
   6   5  14        0.16       -9.42      9.42 o 
   7   5  14        2.35        1.52     10.18 o 
   8   5  14        4.38        2.45     10.62 o 
   9   5  14        8.63        5.37     10.63 o 
   1   1  15      184.92      188.20      8.47 o 
   2   1  15       22.08       21.52      5.19 o 
   3   1  15      129.08      152.85      7.55 o 
   4   1  15        0.40        1.16      4.45 o 
   5   1  15       18.82       19.26      5.43 o 
   6   1  15       21.72       14.58      5.62 o 
   7   1  15       11.28       27.85      4.79 o 
   8   1  15       25.85       16.91      4.54 o 
   9   1  15      154.13      174.81      8.80 o 
  10   1  15       14.27        5.00      4.27 o 
  11   1  15        0.08        7.87      4.45 o 
  12   1  15        7.02       11.32      4.72 o 
  13   1  15       14.35       27.72      5.05 o 
  14   1  15        1.72        1.52      4.44 o 
  15   1  15       10.33       11.11      5.62 o 
  16   1  15        0.01        2.68      4.73 o 
  17   1  15        0.15       -4.60      4.72 o 
  18   1  15        0.73       -3.74      4.94 o 
  19   1  15        0.74        1.85      5.18 o 
   0   2  15      294.50      267.64     15.87 o 
   1   2  15        4.98        5.42      5.37 o 
   2   2  15      119.06      116.74      7.83 o 
   3   2  15       15.13       21.05      5.13 o 
   4   2  15      256.35      261.62     12.49 o 
   5   2  15       39.04       18.45      5.38 o 
   6   2  15       54.31       52.13      6.07 o 
   7   2  15        4.14        3.53      4.32 o 
   8   2  15       17.31       18.43      4.87 o 
   9   2  15        0.46        8.43      4.65 o 
  10   2  15        0.67       -2.32      4.77 o 
  11   2  15        0.48       -1.72      4.80 o 
  12   2  15      114.36      123.60      9.84 o 
  13   2  15        6.43        1.24      4.59 o 
  14   2  15        3.34        4.48      4.86 o 
  15   2  15        4.97       12.45      5.02 o 
  16   2  15       23.45       25.10      5.39 o 
  17   2  15        3.12        6.11      4.90 o 
  18   2  15        2.93       15.29      6.00 o 
   1   3  15        9.85       10.08      5.60 o 
   2   3  15       19.75       15.83      6.10 o 
   3   3  15       13.51       24.12      6.79 o 
   4   3  15        5.49       -0.42      5.94 o 
   5   3  15        6.03        7.66      6.40 o 
   6   3  15        2.70       -4.09      5.24 o 
   7   3  15       25.49       28.18      6.53 o 
   8   3  15        5.08        3.11      6.11 o 
   9   3  15        9.08        2.57      6.78 o 
  10   3  15        0.24        6.06      6.38 o 
  11   3  15        4.47        9.82      6.34 o 
  12   3  15        0.00        6.80      6.33 o 
  13   3  15        0.02       -2.73      4.79 o 
  14   3  15        1.01        2.59      4.74 o 
  15   3  15        0.49       -5.25      5.25 o 
  16   3  15        0.37       -1.80      6.70 o 
   0   4  15       57.66      118.08     16.46 o 
   1   4  15        6.04        8.43      7.55 o 
   2   4  15        0.31        6.95      8.03 o 
   3   4  15        6.91        0.05     12.45 o 
   4   4  15        7.91        9.73      8.52 o 
   5   4  15        0.00        5.13      7.10 o 
   6   4  15       16.68       22.39      8.95 o 
   7   4  15        0.27        7.53      7.52 o 
   8   4  15        2.09        2.01      7.35 o 
   9   4  15        0.12        4.80      8.36 o 
  10   4  15        0.28        0.53      7.34 o 
  11   4  15        3.71        6.78      7.11 o 
  12   4  15        6.08        2.73      7.26 o 
  13   4  15        0.52       13.47      7.81 o 
   1   5  15        2.15       -2.79      9.90 o 
   2   5  15        1.90       -3.18     10.32 o 
   3   5  15       10.45       12.36     11.18 o 
   4   5  15        1.41       -6.92      9.53 o 
   5   5  15        6.61       -9.28      9.28 o 
   6   5  15        0.14        1.58     10.71 o 
   7   5  15        2.39       11.15     11.95 o 
   8   5  15        0.00        0.29     10.81 o 
   0   0  16        3.27       12.05     10.80 o 
   1   0  16       84.41       80.62      9.89 o 
   2   0  16       16.70       23.53      7.56 o 
   3   0  16       96.43       90.97     11.63 o 
   4   0  16       39.04       46.34      8.33 o 
   5   0  16      152.69      137.77     14.38 o 
   6   0  16        8.94        8.62      6.92 o 
   7   0  16      362.54      373.53     20.55 o 
   8   0  16       26.77        9.53     11.81 o 
   9   0  16       32.21       35.55      9.60 o 
  10   0  16      209.19      199.67     16.56 o 
  11   0  16       22.22       16.93      7.67 o 
  12   0  16        0.12       12.47      7.35 o 
  13   0  16       28.16       26.50      8.28 o 
  14   0  16        8.73        0.58      7.13 o 
  15   0  16        0.14       -0.91      7.21 o 
  16   0  16       16.36       34.83      8.91 o 
  17   0  16        2.75        7.66      8.35 o 
  18   0  16        0.12        1.34      8.25 o 
   1   1  16       60.76       68.45      7.55 o 
   2   1  16       36.52       29.66      5.24 o 
   3   1  16       43.04       37.51      5.97 o 
   4   1  16       17.53       16.11      5.59 o 
   5   1  16        8.72        8.06      5.55 o 
   6   1  16       20.17        6.13      6.13 o 
   7   1  16       43.48       38.05      8.10 o 
   8   1  16        0.27       -3.87      6.27 o 
   9   1  16       15.29       19.68      5.52 o 
  10   1  16        2.65        9.36      4.73 o 
  11   1  16        1.32       -4.47      4.47 o 
  12   1  16        0.99        8.04      4.79 o 
  13   1  16        0.48       -1.05      4.78 o 
  14   1  16        1.13       -4.67      4.67 o 
  15   1  16        0.54        3.84      5.06 o 
  16   1  16        2.64       -4.91      4.91 o 
  17   1  16        1.54        6.80      5.42 o 
  18   1  16        0.38        6.41      5.50 o 
   0   2  16       52.46       48.52      9.21 o 
   1   2  16        0.54        5.56      5.26 o 
   2   2  16        4.71        6.66      5.14 o 
   3   2  16        8.59        7.87      6.37 o 
   4   2  16       28.06       33.72      6.99 o 
   5   2  16       22.45       27.23      6.01 o 
   6   2  16        4.06        4.06      6.02 o 
   7   2  16        0.05       -4.58      4.58 o 
   8   2  16        4.89        0.21      4.72 o 
   9   2  16        0.53       -4.61      4.61 o 
  10   2  16       10.57        7.83      6.24 o 
  11   2  16        0.80       -0.94      5.31 o 
  12   2  16        4.00       14.87      5.80 o 
  13   2  16        1.85        6.35      5.40 o 
  14   2  16        0.28        0.49      5.32 o 
  15   2  16        0.38        8.48      5.61 o 
  16   2  16        0.72        4.32      5.65 o 
  17   2  16        0.65        7.26      5.76 o 
   1   3  16        5.25       -3.24      5.68 o 
   2   3  16       23.55       22.62      6.44 o 
   3   3  16        2.05       10.08      6.27 o 
   4   3  16       34.31       47.20      8.68 o 
   5   3  16        7.70        2.53      6.49 o 
   6   3  16        2.43       10.49      6.71 o 
   7   3  16        4.63        1.03      7.00 o 
   8   3  16       17.57       19.39      8.38 o 
   9   3  16        7.10       -3.92      6.70 o 
  10   3  16       26.10       17.85      7.17 o 
  11   3  16        0.75       -1.48      6.54 o 
  12   3  16        0.47       -2.19      5.89 o 
  13   3  16        9.55        1.95      5.43 o 
  14   3  16        3.09        5.95      5.49 o 
  15   3  16        3.19       -3.69      5.72 o 
   0   4  16        1.70       -9.61     10.11 o 
   1   4  16        8.92       15.13      9.27 o 
   2   4  16        0.86        7.17      8.03 o 
   3   4  16        0.82        5.16     10.20 o 
   4   4  16        4.90        9.82      7.87 o 
   5   4  16        4.21       10.32      8.38 o 
   6   4  16        3.06       -3.33      7.37 o 
   7   4  16       36.89       23.80      8.53 o 
   8   4  16        4.66        3.28      7.91 o 
   9   4  16        3.59       13.53      8.67 o 
  10   4  16        0.02        1.70      8.51 o 
  11   4  16        6.56        9.00      8.70 o 
  12   4  16        1.54       -1.84      8.22 o 
   1   5  16        3.19       -7.87     13.31 o 
   2   5  16        0.62       -0.71     10.34 o 
   3   5  16        6.48       22.14     11.04 o 
   4   5  16        0.45       14.12     10.56 o 
   5   5  16        0.04       -5.55     10.14 o 
   1   1  17        0.21        7.76      5.21 o 
   2   1  17        0.05       -2.74      5.37 o 
   3   1  17        3.88        5.98      5.25 o 
   4   1  17       11.80       19.99      6.68 o 
   5   1  17       30.78       33.11      7.21 o 
   6   1  17        0.40        4.68      6.32 o 
   7   1  17       79.66       77.63      9.62 o 
   8   1  17       24.92       27.27      8.03 o 
   9   1  17        5.40        4.79      6.07 o 
  10   1  17        0.04        1.47      6.42 o 
  11   1  17        0.04       -5.13      5.13 o 
  12   1  17        0.72        4.30      5.59 o 
  13   1  17        2.20        7.33      6.35 o 
  14   1  17        0.49        7.19      5.82 o 
  15   1  17        0.00       -2.04      5.65 o 
  16   1  17        2.23       -0.76      6.18 o 
  17   1  17        0.01       -5.66      5.66 o 
   0   2  17        8.67        7.54      7.27 o 
   1   2  17       14.23       10.01      5.20 o 
   2   2  17        0.27       10.35      5.94 o 
   3   2  17        3.28        1.13      6.01 o 
   4   2  17        0.19        7.47      6.03 o 
   5   2  17       16.72       15.56      6.36 o 
   6   2  17        0.79       -5.34      5.34 o 
   7   2  17        0.07       -5.82      7.39 o 
   8   2  17        0.69        0.83      5.72 o 
   9   2  17        1.26        1.40      6.23 o 
  10   2  17       14.96       12.27      6.73 o 
  11   2  17       16.56       13.82      6.09 o 
  12   2  17        8.79        4.43      5.83 o 
  13   2  17        4.97       -2.41      5.59 o 
  14   2  17        6.72       -3.03      5.86 o 
  15   2  17        8.30       20.71      6.52 o 
  16   2  17        0.29       -0.43      5.84 o 
   1   3  17        0.17       -5.86      5.86 o 
   2   3  17       13.73       -1.02      6.99 o 
   3   3  17        0.20       -3.96      6.62 o 
   4   3  17        0.96        9.03      6.73 o 
   5   3  17        4.25       -6.47      6.47 o 
   6   3  17        0.28       -6.09      6.09 o 
   7   3  17        5.90       10.55      7.14 o 
   8   3  17       12.93       17.64      8.57 o 
   9   3  17        1.69       -7.66      7.66 o 
  10   3  17        0.24        2.25      6.98 o 
  11   3  17        1.12        0.51      6.41 o 
  12   3  17        2.69        7.00      5.95 o 
  13   3  17        1.14        6.36      5.69 o 
  14   3  17        0.03       -0.91      6.09 o 
   0   4  17        4.73       11.20     15.05 o 
   1   4  17       11.85        2.51     10.90 o 
   2   4  17        0.00        2.10      8.57 o 
   3   4  17        4.68      -10.85     13.10 o 
   4   4  17        0.05        1.70      9.70 o 
   5   4  17        3.11        0.03      8.74 o 
   6   4  17        1.29      -10.96     10.96 o 
   7   4  17        0.22        8.16      8.66 o 
   8   4  17        3.65        6.58      9.03 o 
   9   4  17        0.05       -0.32      8.93 o 
  10   4  17        4.19        2.05      8.90 o 
   1   5  17        3.57       -0.92     12.19 o 
   0   0  18        1.92       30.94     18.08 o 
   1   0  18       44.32       68.79     11.42 o 
   2   0  18        4.06        1.34     11.62 o 
   3   0  18       27.09       22.06      8.16 o 
   4   0  18        9.59        5.01      7.43 o 
   5   0  18        0.10       -1.10     13.57 o 
   6   0  18       51.55       42.67     10.63 o 
   7   0  18       33.20       38.41     12.54 o 
   8   0  18       32.20       36.87     10.78 o 
   9   0  18        1.51        7.71      9.58 o 
  10   0  18       30.49       38.78     11.20 o 
  11   0  18       12.05       21.70      9.92 o 
  12   0  18       16.10       22.90      9.65 o 
  13   0  18        0.12       -1.53      8.77 o 
  14   0  18        0.78       -3.66      7.87 o 
  15   0  18        1.85        5.85      8.77 o 
  16   0  18        2.39       -7.37     12.20 o 
   1   1  18       12.44        8.32      6.01 o 
   2   1  18       44.48       50.16      7.50 o 
   3   1  18       29.77       28.10      7.61 o 
   4   1  18       21.75       30.84      6.73 o 
   5   1  18        0.88        1.04      6.32 o 
   6   1  18       12.25       12.09      7.46 o 
   7   1  18        3.03       -2.65      6.16 o 
   8   1  18        0.03        1.56      7.81 o 
   9   1  18        0.03       -5.64      5.64 o 
  10   1  18        9.94       -1.83      6.17 o 
  11   1  18        5.25       -0.29      6.32 o 
  12   1  18        0.49       15.72      7.00 o 
  13   1  18        0.18       -6.19      6.19 o 
  14   1  18        3.56        3.50      6.60 o 
  15   1  18        3.23       12.55      7.05 o 
  16   1  18        2.16       12.21      7.38 o 
   0   2  18       50.18       58.03      9.29 o 
   1   2  18       24.02       30.03      6.96 o 
   2   2  18        0.19        5.48      6.40 o 
   3   2  18        5.79        5.06      6.31 o 
   4   2  18       17.03       23.61      6.83 o 
   5   2  18        1.39       -3.38      6.31 o 
   6   2  18        2.04       -0.92      5.84 o 
   7   2  18        7.09       18.31      7.82 o 
   8   2  18        1.50        1.04      7.21 o 
   9   2  18        3.74       10.40      7.21 o 
  10   2  18        0.13        3.31      6.52 o 
  11   2  18       12.34       -0.21      6.87 o 
  12   2  18        0.28       -1.59      6.73 o 
  13   2  18        0.56        1.72      6.51 o 
  14   2  18        0.65       -5.83      6.81 o 
  15   2  18        0.05       -6.82      6.82 o 
   1   3  18        1.06       -7.73      7.73 o 
   2   3  18       20.04       33.52      8.85 o 
   3   3  18       13.04        6.72      8.74 o 
   4   3  18       18.96       27.08      7.80 o 
   5   3  18        0.81        4.82      7.45 o 
   6   3  18        2.92        3.58      6.91 o 
   7   3  18        1.12        8.29      8.07 o 
   8   3  18        4.44       16.49      8.78 o 
   9   3  18        3.70       -1.45      7.31 o 
  10   3  18        7.66       -1.07      7.36 o 
  11   3  18        2.56        0.49      7.46 o 
  12   3  18        0.03       -5.04      6.20 o 
  13   3  18        1.16        7.03     10.39 o 
   0   4  18        6.45       16.50     16.03 o 
   1   4  18        1.82       -1.14     10.24 o 
   2   4  18        1.09       11.22      9.34 o 
   3   4  18        0.12       -8.75      8.75 o 
   4   4  18        1.37       -6.50      9.83 o 
   5   4  18        2.74       -2.15      9.87 o 
   6   4  18        6.71        2.05     15.31 o 
   7   4  18        0.54       18.05     10.11 o 
   8   4  18        0.03        0.86      9.85 o 
   9   4  18        1.99       -5.13      9.11 o 
   1   1  19        2.02       10.71      6.48 o 
   2   1  19        1.54       -6.43      6.43 o 
   3   1  19       13.67       18.95      7.36 o 
   4   1  19        0.01       -3.30      6.83 o 
   5   1  19       69.67       67.19      8.83 o 
   6   1  19        3.43       12.55      9.89 o 
   7   1  19       47.20       54.67      8.37 o 
   8   1  19        1.61       -1.32      6.67 o 
   9   1  19        6.82       11.94      6.79 o 
  10   1  19        0.30        3.03      6.64 o 
  11   1  19        1.36        1.73      6.83 o 
  12   1  19        2.19        0.46      6.57 o 
  13   1  19        0.47        7.93      7.12 o 
  14   1  19        1.99       -0.08      7.06 o 
  15   1  19        3.27       -5.28      7.14 o 
   0   2  19        2.51       -7.31     13.46 o 
   1   2  19        0.11       -3.50      6.27 o 
   2   2  19        8.75       24.26     10.51 o 
   3   2  19        0.11        4.88      8.57 o 
   4   2  19        8.12        1.41      6.91 o 
   5   2  19        0.42        3.42      6.94 o 
   6   2  19        0.94       -5.79      7.24 o 
   7   2  19        0.21       -3.78      7.12 o 
   8   2  19        5.88       -4.91      7.52 o 
   9   2  19        2.55        9.31      8.09 o 
  10   2  19        2.07        3.63      7.35 o 
  11   2  19        0.49       -2.31      6.87 o 
  12   2  19        4.07        7.17      8.08 o 
  13   2  19        1.14        4.78      7.32 o 
  14   2  19        0.01       -6.43      7.46 o 
   1   3  19        1.89        1.91      8.27 o 
   2   3  19        4.23        7.23      7.65 o 
   3   3  19        0.00       -5.75      7.55 o 
   4   3  19        2.11        2.43     12.58 o 
   5   3  19        1.53       -5.30      7.03 o 
   6   3  19        0.39       -0.41      6.71 o 
   7   3  19        0.43        6.56      7.87 o 
   8   3  19        0.63        3.28      7.76 o 
   9   3  19        7.17       -0.35      7.52 o 
  10   3  19        0.71       -0.59      7.62 o 
  11   3  19        0.66       -7.30      8.95 o 
   0   4  19       18.39       19.72     16.98 o 
   1   4  19        0.27        6.08     11.18 o 
   2   4  19        0.04      -12.60     12.66 o 
   3   4  19        0.21        2.79      9.86 o 
   4   4  19        1.80       -9.79      9.79 o 
   5   4  19        0.09       -9.79      9.79 o 
   6   4  19        2.29        7.73     11.10 o 
   7   4  19        0.28       10.78     12.18 o 
   0   0  20        5.38       -1.61     17.28 o 
   1   0  20        4.21        3.74     12.92 o 
   2   0  20        2.09       -1.89      9.43 o 
   3   0  20        0.09       -3.93     10.81 o 
   4   0  20        8.66        9.31     11.87 o 
   5   0  20       22.35       25.32     10.47 o 
   6   0  20        1.14       25.58     11.71 o 
   7   0  20        7.07       -1.89      9.44 o 
   8   0  20        2.12       -9.14      9.14 o 
   9   0  20        0.90       12.58     10.87 o 
  10   0  20       19.23       20.92     11.34 o 
  11   0  20        4.03        7.11     10.44 o 
  12   0  20        1.41       -0.26      9.91 o 
  13   0  20        0.37       -9.59      9.59 o 
  14   0  20        0.93        1.41     10.58 o 
   1   1  20        0.22        2.67      7.74 o 
   2   1  20       18.19       26.79      8.77 o 
   3   1  20        0.03       -6.67      6.67 o 
   4   1  20        1.79       -1.59      7.12 o 
   5   1  20        0.87       -7.15      7.37 o 
   6   1  20        5.39       -0.65      8.04 o 
   7   1  20        1.19       -1.71      6.85 o 
   8   1  20        1.03       -5.80      9.42 o 
   9   1  20        0.43        7.41      7.07 o 
  10   1  20        1.27       -5.73      9.12 o 
  11   1  20        1.02       -1.45      7.30 o 
  12   1  20        2.35       -4.71      7.02 o 
  13   1  20        5.79       10.42      7.64 o 
  14   1  20        0.92        1.05      7.35 o 
   0   2  20        0.21      -10.75     10.75 o 
   1   2  20        0.83       -0.57      9.43 o 
   2   2  20        0.39        4.66      8.99 o 
   3   2  20        6.97       -7.55      7.55 o 
   4   2  20        0.13        4.86      7.93 o 
   5   2  20        4.01       -8.22      8.22 o 
   6   2  20        0.01       -2.76      7.89 o 
   7   2  20        1.96       -1.23      8.05 o 
   8   2  20        1.31       -4.07      7.68 o 
   9   2  20        2.40       -2.87      8.11 o 
  10   2  20        1.95       -7.67      7.67 o 
  11   2  20        0.62        0.04      7.79 o 
  12   2  20        0.05       -6.45      7.52 o 
   1   3  20        2.30       -9.78      9.78 o 
   2   3  20        0.02       -5.65      9.00 o 
   3   3  20       10.12        4.07      8.15 o 
   4   3  20        0.09        6.33      8.08 o 
   5   3  20        0.13       -1.87      7.59 o 
   6   3  20        0.09        2.90      8.48 o 
   7   3  20        3.97        5.24      8.52 o 
   8   3  20        1.63       11.38      8.90 o 
   9   3  20        0.31       -4.67      8.98 o 
  10   3  20        0.50        1.54      9.55 o 
   0   4  20        2.89       -2.57     17.14 o 
   1   4  20        1.25        2.43     11.76 o 
   2   4  20        0.11      -11.30     11.30 o 
   3   4  20        0.01      -14.73     21.84 o 
   1   1  21        7.08        7.86      8.09 o 
   2   1  21        2.50       -7.23      7.23 o 
   3   1  21        0.13       15.54      8.12 o 
   4   1  21       10.70       17.17      9.00 o 
   5   1  21        0.66       -7.83      7.83 o 
   6   1  21        0.02       -7.12      7.12 o 
   7   1  21        1.91        3.44      7.27 o 
   8   1  21        7.30       11.31      7.62 o 
   9   1  21        1.46        1.12      7.39 o 
  10   1  21        1.39       -5.97      7.56 o 
  11   1  21        0.23       10.16      8.35 o 
  12   1  21        0.02        3.31      8.06 o 
   0   2  21        2.00        9.11     15.67 o 
   1   2  21       10.62        5.24     10.73 o 
   2   2  21        2.41        2.01      9.93 o 
   3   2  21        1.63       -0.04      9.74 o 
   4   2  21        1.90       -0.14     10.54 o 
   5   2  21        5.43       11.49      9.03 o 
   6   2  21        2.04       -9.85     14.88 o 
   7   2  21        0.42        1.86      8.47 o 
   8   2  21        0.17       -5.23      9.46 o 
   9   2  21        0.81        0.86      7.44 o 
  10   2  21        0.02       -8.71      8.71 o 
  11   2  21        2.14        3.92      8.41 o 
   1   3  21        0.55       -9.68      9.68 o 
   2   3  21        0.02       -9.89      9.89 o 
   3   3  21        1.53       18.78     11.09 o 
   4   3  21        0.00       -7.96      7.96 o 
   5   3  21        0.02        7.80      9.24 o 
   6   3  21        0.47       -8.75      8.75 o 
   7   3  21        0.11        4.94      9.68 o 
   0   0  22        0.12      -18.48     18.48 o 
   1   0  22       12.75       10.09     13.26 o 
   2   0  22        1.65        4.03     11.96 o 
   3   0  22        0.09        2.16     13.15 o 
   4   0  22        0.38       -3.46     12.45 o 
   5   0  22       17.28       23.60     13.50 o 
   6   0  22        0.20        9.44     13.16 o 
   7   0  22        7.62       18.22     14.17 o 
   8   0  22        9.00       -5.25     12.49 o 
   9   0  22        6.30       12.30     11.88 o 
  10   0  22        2.04        8.96     12.18 o 
  11   0  22        0.03       -3.80     10.98 o 
   1   1  22        0.71       -8.81      8.81 o 
   2   1  22        0.71       -0.06      8.46 o 
   3   1  22        0.56        0.64      9.28 o 
   4   1  22        1.43       -8.79      8.79 o 
   5   1  22        0.02        5.89      9.94 o 
   6   1  22        0.11        2.09      7.76 o 
   7   1  22        0.00       -3.17      7.64 o 
   8   1  22        0.65       -7.97      7.97 o 
   9   1  22        0.34        5.58      7.87 o 
  10   1  22        2.04       -3.11      8.37 o 
  11   1  22        1.28       -5.87      8.42 o 
   0   2  22        0.03       -5.34     25.51 o 
   1   2  22        0.40      -10.16     10.16 o 
   2   2  22        0.01      -10.38     10.38 o 
   3   2  22        2.92        7.94     12.43 o 
   4   2  22        0.00        4.93     13.19 o 
   5   2  22        0.78       -8.73      8.73 o 
   6   2  22        1.30        1.12     10.48 o 
   7   2  22        0.69        1.69      8.96 o 
   8   2  22        1.27       -2.13     10.02 o 
   9   2  22        0.02       -6.83      8.35 o 
   1   3  22        0.12       20.75     12.05 o 
   2   3  22        3.98      -10.26     10.26 o 
   3   3  22        0.24      -10.35     10.35 o 
   4   3  22        0.69        1.20     12.19 o 
   1   1  23        1.03       -9.90      9.90 o 
   2   1  23        2.81       13.06     11.67 o 
   3   1  23        1.27       16.57     12.24 o 
   4   1  23        0.22       10.33     10.65 o 
   5   1  23        0.19       -8.39      8.39 o 
   6   1  23        0.03       -2.82      8.58 o 
   7   1  23        0.02       -8.29      8.29 o 
   8   1  23        1.25        8.66      8.70 o 
   9   1  23        0.05        0.77      8.14 o 
   0   2  23        3.62       -7.39     15.47 o 
   1   2  23        0.00      -11.98     15.54 o 
   2   2  23        0.73       -7.65     14.68 o 
   3   2  23        0.54        9.68     13.66 o 
   4   2  23        4.21       11.92     13.72 o 
   5   2  23        1.85       -7.45     12.78 o 
   6   2  23        0.00        2.80     11.57 o 
   0   0  24        2.67       27.32     18.88 o 
   1   0  24        0.03       -3.07     12.99 o 
   2   0  24        0.67       21.70     21.29 o 
   3   0  24        0.81        9.13     39.78 o 
   4   0  24        1.12      -13.37     13.37 o 
   5   0  24        0.39       23.08     15.83 o 
   6   0  24        2.04        4.42     14.46 o 
   7   0  24        0.58      -13.21     13.21 o 
   1   1  24        0.00        3.99     13.07 o 
   2   1  24        0.50        5.25     12.17 o 
   3   1  24        0.11        3.47     12.61 o 
   4   1  24        0.33       -9.57      9.57 o 
   5   1  24        0.38       -8.44      8.78 o 
   6   1  24        0.07        6.24      9.75 o 
                                                 
